# Supplementary material for: 2,2′-(4,6-Dinitro-1,3-phenyl­enedi­oxy)diacetic acid dihydrate
Source: Acta Crystallogr Sect E Struct Rep Online. 2009 Oct 17;65(Pt 11):o2756. doi: 10.1107/S1600536809041397 (PMC2971118; doi:10.1107/S1600536809041397)
Supplement: Supplementary file 2 [file e-65-o2756-Isup2.hkl]

# 
# h,k,l, Fc-squared, Fo-squared, sigma(Fo-squared) and status flag 
# 
data_I
_shelx_title ' ZXM-3 in P2(1)/n' 
_shelx_refln_list_code          4 
_shelx_F_calc_maximum      261.70 
_exptl_crystal_F_000       728.00 
_reflns_d_resolution_high  0.8411 
 
loop_ 
 _symmetry_equiv_pos_as_xyz 
 'x, y, z' 
 '-x+1/2, y+1/2, -z+1/2' 
 '-x, -y, -z' 
 'x-1/2, -y-1/2, z-1/2' 
 
_cell_length_a     8.4438 
_cell_length_b    16.0489 
_cell_length_c    10.5389 
_cell_angle_alpha  90.000 
_cell_angle_beta   93.135 
_cell_angle_gamma  90.000 
 
_shelx_F_squared_multiplier     1.000 
 
loop_ 
 _refln_index_h 
 _refln_index_k 
 _refln_index_l 
 _refln_F_squared_calc 
 _refln_F_squared_meas 
 _refln_F_squared_sigma 
 _refln_observed_status 
   2   0   0     8089.59     9010.93    136.67 o 
   4   0   0      545.34      554.28      7.16 o 
   6   0   0      257.16      232.56      4.99 o 
   8   0   0       89.78       77.64      4.08 o 
  10   0   0       33.33       32.84      5.63 o 
   3   1   0       11.69       14.75      1.08 o 
   4   1   0     6682.18     7391.59     78.02 o 
   5   1   0      289.72      312.48      3.89 o 
   6   1   0        4.56        3.90      1.92 o 
   7   1   0      205.08      210.59      3.72 o 
   8   1   0      235.10      216.85      3.98 o 
   9   1   0        0.64        0.11      1.79 o 
  10   1   0       10.26       13.07      2.52 o 
   1   2   0     1610.96     1728.78     17.62 o 
   2   2   0     5746.56     6180.48     60.96 o 
   3   2   0     3432.57     3657.65     33.33 o 
   4   2   0     4354.87     4268.31     40.26 o 
   5   2   0       22.45       35.90      2.05 o 
   6   2   0       27.75       26.93      1.89 o 
   7   2   0        8.06        8.50      2.31 o 
   8   2   0      208.57      176.95      3.70 o 
   9   2   0       11.08       18.04      2.44 o 
   2   3   0     2429.88     2220.00     20.92 o 
   4   3   0      184.49      209.53      3.60 o 
   5   3   0      108.56      114.35      2.24 o 
   6   3   0       41.35       40.58      2.30 o 
   7   3   0        1.32       -0.11      1.96 o 
   8   3   0      145.09      142.11      3.74 o 
   9   3   0        3.77        3.87      2.11 o 
   2   4   0        0.98        1.28      0.62 o 
   3   4   0       18.70       21.15      1.37 o 
   5   4   0        4.32       11.45      2.98 o 
   6   4   0        9.45        9.52      1.83 o 
   7   4   0     1967.29     1912.78     19.65 o 
   8   4   0      101.69       96.87      3.47 o 
   9   4   0      224.15      214.11      6.74 o 
   1   5   0     2299.92     2179.83     16.41 o 
   3   5   0     8247.42     9289.58     92.94 o 
   4   5   0     1276.45     1457.01     12.50 o 
   5   5   0      291.05      282.16      4.06 o 
   6   5   0      174.97      161.92      3.02 o 
   7   5   0        1.81        1.16      1.92 o 
   8   5   0       77.54       73.82      4.11 o 
   9   5   0        1.43        1.11      2.17 o 
   0   6   0       35.91       36.02      0.89 o 
   2   6   0      919.64      891.45      6.77 o 
   3   6   0     1503.54     1548.91     11.26 o 
   4   6   0        6.44        4.12      1.01 o 
   5   6   0       18.87       15.00      1.59 o 
   6   6   0       79.18       77.05      2.85 o 
   7   6   0      374.55      397.28      6.06 o 
   8   6   0       18.93       13.93      2.55 o 
   9   6   0        0.03        1.01      2.10 o 
   1   7   0      552.99      648.20      4.09 o 
   3   7   0     1181.14     1165.51      8.63 o 
   4   7   0      112.60      133.52      2.12 o 
   5   7   0      241.44      266.06      3.31 o 
   6   7   0        7.48       12.80      1.77 o 
   7   7   0      130.38      132.52      3.48 o 
   8   7   0        0.27        0.73      1.67 o 
   9   7   0       18.49       16.96      2.75 o 
   0   8   0     2185.37     2070.39     23.20 o 
   1   8   0      324.35      375.08      2.64 o 
   2   8   0      302.27      379.45      3.97 o 
   3   8   0      325.41      247.61      2.34 o 
   4   8   0      436.01      370.79      3.37 o 
   5   8   0        0.39        0.14      1.10 o 
   6   8   0        0.39       -0.54      1.58 o 
   7   8   0       33.79       34.77      2.16 o 
   8   8   0      110.08       97.33      2.93 o 
   9   8   0       31.89       34.18      2.44 o 
   1   9   0       64.97       62.28      0.96 o 
   2   9   0      279.51      335.96      3.17 o 
   4   9   0       93.88       82.45      1.95 o 
   5   9   0       75.87       72.03      2.48 o 
   6   9   0     1165.76     1145.96     12.10 o 
   7   9   0        1.03        0.51      1.43 o 
   8   9   0        2.96        0.42      1.75 o 
   0  10   0      131.56      121.43      2.04 o 
   1  10   0       27.69       29.73      0.96 o 
   2  10   0       79.05       60.75      1.09 o 
   3  10   0      569.14      557.39      5.49 o 
   4  10   0      181.97      177.48      3.16 o 
   5  10   0       73.55       76.75      2.81 o 
   6  10   0      309.40      291.67      3.66 o 
   7  10   0       52.79       52.98      2.78 o 
   8  10   0       17.55       12.55      1.88 o 
   1  11   0      237.36      252.50      2.37 o 
   2  11   0     1928.60     1989.22     13.96 o 
   3  11   0      177.86      179.29      2.38 o 
   4  11   0       42.51       42.05      2.04 o 
   5  11   0        0.19        0.97      1.41 o 
   6  11   0        1.00        2.01      1.40 o 
   7  11   0       15.48       13.66      1.70 o 
   8  11   0       78.10       72.38      2.55 o 
   0  12   0      833.27      853.61     16.09 o 
   1  12   0      175.38      188.81      1.82 o 
   2  12   0       97.06       89.19      1.39 o 
   3  12   0      107.70      110.75      2.13 o 
   4  12   0        3.03        1.11      1.09 o 
   5  12   0      134.58      122.79      2.37 o 
   6  12   0      233.76      214.11      4.31 o 
   7  12   0       23.80       25.15      1.99 o 
   1  13   0      570.09      568.75      4.94 o 
   2  13   0       17.16       16.85      1.10 o 
   3  13   0      331.91      363.65      4.10 o 
   4  13   0      104.53      102.49      2.13 o 
   5  13   0      528.42      539.05      6.09 o 
   6  13   0        4.98        4.90      1.43 o 
   7  13   0       41.88       31.91      2.24 o 
   0  14   0        3.91       11.24      3.37 o 
   1  14   0      748.87      769.16      6.37 o 
   2  14   0      679.03      653.33     11.43 o 
   3  14   0      145.56      138.38      2.18 o 
   4  14   0       56.35       45.41      1.54 o 
   5  14   0       15.31       22.42      1.68 o 
   6  14   0       78.80       76.84      2.61 o 
   1  15   0      101.30      112.92      1.95 o 
   2  15   0       51.62       64.93      1.86 o 
   3  15   0      184.77      169.14      2.04 o 
   4  15   0        2.10        3.35      1.29 o 
   5  15   0        7.88       11.66      1.96 o 
   6  15   0       47.58       49.79      2.65 o 
   0  16   0      246.86      248.18      3.54 o 
   1  16   0      200.62      200.09      2.33 o 
   2  16   0       25.30       24.52      1.74 o 
   3  16   0       57.09       55.68      1.82 o 
   4  16   0       13.55        9.85      1.29 o 
   5  16   0       68.29       56.78      2.30 o 
   1  17   0       25.42       24.66      1.23 o 
   2  17   0       77.74       74.49      1.82 o 
   3  17   0        6.80        2.89      1.56 o 
   4  17   0       44.60       40.73      1.71 o 
   0  18   0       18.14       21.48      1.60 o 
   1  18   0      210.77      224.47      3.14 o 
   2  18   0       24.22       23.84      1.65 o 
   3  18   0       14.67       15.06      2.17 o 
  -9   0   1       10.46        6.39      3.09 o 
  -7   0   1       32.41       34.99      3.16 o 
  -5   0   1      170.55      166.57      5.84 o 
  -3   0   1      607.55      623.49      9.21 o 
  -1   0   1     1859.07     2098.41     23.27 o 
   1   0   1     6549.52     6872.76     94.52 o 
   3   0   1      382.35      294.72      4.34 o 
   5   0   1     1315.20     1294.86     16.03 o 
   7   0   1       37.85       53.00      4.18 o 
   9   0   1       17.66       20.78      5.99 o 
 -10   1   1        0.29        3.59      2.27 o 
  -9   1   1      129.49      111.66      5.80 o 
  -8   1   1        2.12        3.89      1.85 o 
  -7   1   1       84.71       85.88      2.97 o 
  -6   1   1     1840.05     1922.70     18.44 o 
  -5   1   1       15.50        9.08      1.50 o 
  -4   1   1     2977.63     3263.60     30.46 o 
  -3   1   1     4369.97     4376.73     40.32 o 
  -2   1   1      108.90      113.66      1.87 o 
  -1   1   1     1087.48     1189.25      7.62 o 
   1   1   1      218.85      230.57      2.21 o 
   2   1   1        3.05        2.26      0.94 o 
   3   1   1       34.81       43.62      1.33 o 
   4   1   1       98.73      101.09      1.84 o 
   5   1   1     1344.47     1398.84     12.20 o 
   6   1   1       71.38       71.94      2.78 o 
   7   1   1       38.32       34.60      2.21 o 
   8   1   1      127.67      112.29      5.19 o 
   9   1   1       43.85       55.98      2.89 o 
  -9   2   1        9.65        9.77      2.27 o 
  -8   2   1       14.56       15.92      2.67 o 
  -7   2   1      257.63      253.81      5.57 o 
  -6   2   1       26.19       29.99      2.20 o 
  -5   2   1      343.95      338.02      3.75 o 
  -4   2   1       72.08       90.63      2.20 o 
  -2   2   1       10.86        4.96      0.94 o 
  -1   2   1     5719.50     6123.93     47.83 o 
   0   2   1     2189.22     2117.17     38.36 o 
   1   2   1        5.67        8.15      0.77 o 
   2   2   1     2021.02     1690.15     13.72 o 
   3   2   1        4.03       -0.13      0.79 o 
   4   2   1      593.41      626.00      5.68 o 
   5   2   1     1009.05     1080.05     10.26 o 
   6   2   1      128.05      123.42      2.68 o 
   7   2   1        0.13        2.58      1.84 o 
   8   2   1       14.76       13.97      2.10 o 
   9   2   1      155.44      143.69      6.46 o 
  -9   3   1        7.48        7.02      2.71 o 
  -8   3   1        0.02        2.10      1.79 o 
  -7   3   1      519.02      489.10      6.51 o 
  -6   3   1      132.85      121.75      3.08 o 
  -5   3   1      107.29       82.55      2.55 o 
  -4   3   1       29.86       27.73      1.60 o 
  -3   3   1     3601.65     3420.32     31.35 o 
  -2   3   1       99.00      130.99      1.46 o 
  -1   3   1       10.27        2.97      0.56 o 
   1   3   1     9171.01     9594.89    103.60 o 
   2   3   1      626.20      537.26      5.99 o 
   3   3   1     4097.73     3965.00     35.87 o 
   5   3   1       17.70       22.65      1.73 o 
   6   3   1      471.64      473.89      5.72 o 
   7   3   1        0.38        1.90      2.02 o 
   8   3   1       56.08       67.94      3.44 o 
   9   3   1      201.69      191.08      6.69 o 
  -9   4   1       23.08       21.82      2.51 o 
  -8   4   1        0.99        1.68      1.90 o 
  -7   4   1      356.14      337.93      6.22 o 
  -6   4   1       12.04       15.10      1.90 o 
  -5   4   1      357.08      323.62      3.99 o 
  -4   4   1        7.86       14.90      1.46 o 
  -3   4   1     6805.38     7557.11     71.16 o 
  -2   4   1      326.85      391.93      4.48 o 
  -1   4   1        7.63        3.44      0.51 o 
   0   4   1       48.77       52.66      0.85 o 
   1   4   1     7432.67     7195.03     64.82 o 
   2   4   1     2693.65     2403.96     19.44 o 
   3   4   1      252.28      230.70      2.53 o 
   4   4   1       27.58       23.55      1.26 o 
   5   4   1      111.39      114.25      2.24 o 
   6   4   1      138.93      138.30      3.81 o 
   7   4   1      103.60      103.49      3.23 o 
   8   4   1      241.77      241.93      4.68 o 
   9   4   1       16.87       17.61      2.73 o 
  -9   5   1        7.73        9.35      2.40 o 
  -8   5   1        9.80        9.05      2.54 o 
  -7   5   1     2591.83     2573.27     25.11 o 
  -6   5   1       39.15       37.46      2.21 o 
  -5   5   1       16.99       17.31      1.50 o 
  -4   5   1     1182.24     1191.08      9.06 o 
  -3   5   1       13.33       11.63      1.05 o 
  -2   5   1       39.17       36.14      1.00 o 
   1   5   1      154.10      194.22      2.51 o 
   2   5   1      398.21      398.68      2.80 o 
   4   5   1      110.44       90.98      1.79 o 
   5   5   1       44.02       38.07      1.81 o 
   6   5   1       29.98       29.29      1.93 o 
   7   5   1      193.97      180.57      3.53 o 
   8   5   1      109.62      120.25      5.34 o 
   9   5   1       64.36       60.56      3.82 o 
  -9   6   1       12.61       13.87      2.48 o 
  -8   6   1       22.79       16.06      3.04 o 
  -7   6   1      618.15      624.40      7.37 o 
  -6   6   1      132.53      130.10      2.70 o 
  -5   6   1      536.44      514.83      6.04 o 
  -4   6   1       54.00       72.36      1.59 o 
  -2   6   1      606.67      737.73      6.40 o 
  -1   6   1      120.77      124.49      1.56 o 
   0   6   1     1934.12     2092.65     14.48 o 
   1   6   1       29.74       37.92      1.15 o 
   3   6   1       32.98       36.97      1.18 o 
   4   6   1       54.34       54.47      2.11 o 
   5   6   1        0.62        2.55      1.26 o 
   6   6   1        1.57        0.06      1.30 o 
   7   6   1      218.46      227.88      4.62 o 
   8   6   1      272.83      242.80      5.30 o 
   9   6   1       66.51       71.81      5.78 o 
  -9   7   1       75.50       73.48      2.94 o 
  -8   7   1        8.93       10.54      1.99 o 
  -7   7   1      134.59      125.00      2.76 o 
  -6   7   1       23.89       20.48      1.69 o 
  -5   7   1       15.55       14.82      1.35 o 
  -4   7   1      585.10      580.52      5.11 o 
  -3   7   1      763.98      837.05      6.09 o 
  -2   7   1      634.04      641.42      4.78 o 
  -1   7   1     3728.47     3648.71     26.72 o 
   0   7   1      114.45      140.34      1.30 o 
   1   7   1     2011.26     2302.04     16.73 o 
   2   7   1     2876.54     3103.48     24.03 o 
   3   7   1     1707.06     1706.69     12.81 o 
   4   7   1        2.96        1.51      0.90 o 
   5   7   1       37.15       23.55      1.74 o 
   6   7   1      367.51      351.88      4.88 o 
   7   7   1       14.51       13.20      2.13 o 
   8   7   1       29.50       35.62      3.20 o 
   9   7   1        0.06        1.67      1.93 o 
  -9   8   1        0.51       -0.48      2.00 o 
  -8   8   1        1.54        5.34      1.91 o 
  -7   8   1      125.41      116.83      3.07 o 
  -6   8   1      570.10      590.27      6.14 o 
  -5   8   1      254.23      230.04      4.23 o 
  -4   8   1      382.14      386.30      4.23 o 
  -3   8   1      324.94      310.37      3.07 o 
  -2   8   1      213.76      235.61      2.42 o 
  -1   8   1     1330.29     1502.36     10.13 o 
   0   8   1        0.17        0.90      0.74 o 
   1   8   1      880.00      767.38      4.79 o 
   2   8   1      361.88      350.62      3.51 o 
   3   8   1      287.33      344.64      2.89 o 
   4   8   1      546.47      592.28      5.26 o 
   5   8   1       18.27       17.00      1.39 o 
   6   8   1     1879.18     1860.81     16.95 o 
   7   8   1        1.05        1.72      1.46 o 
   8   8   1       32.32       36.67      2.40 o 
   9   8   1        4.17        4.55      2.19 o 
  -8   9   1       28.15       35.64      2.50 o 
  -7   9   1       30.83       35.16      2.39 o 
  -6   9   1       41.59       48.72      2.30 o 
  -5   9   1      885.59      889.11      7.97 o 
  -4   9   1       81.81       77.37      1.86 o 
  -3   9   1       76.01       68.34      1.78 o 
  -2   9   1       13.46        8.07      0.75 o 
  -1   9   1       79.51       83.49      1.04 o 
   0   9   1     2695.65     2656.65     22.57 o 
   1   9   1        0.32        1.18      0.47 o 
   2   9   1     2630.24     2773.92     25.22 o 
   3   9   1        1.17        0.51      0.85 o 
   4   9   1      179.16      159.09      3.33 o 
   5   9   1        4.82        6.91      1.50 o 
   6   9   1      246.62      245.70      4.33 o 
   7   9   1      143.54      142.56      3.61 o 
   8   9   1       76.61       74.83      2.93 o 
  -8  10   1        0.96        3.98      1.77 o 
  -7  10   1        0.96        1.14      1.50 o 
  -6  10   1      130.28      136.99      3.21 o 
  -5  10   1      404.06      420.31      4.30 o 
  -4  10   1      519.40      496.93      4.43 o 
  -3  10   1      363.95      401.03      5.07 o 
  -2  10   1      241.24      222.64      2.09 o 
  -1  10   1       20.02       22.77      0.77 o 
   0  10   1      143.54      157.64      3.99 o 
   2  10   1       29.45       45.79      1.21 o 
   3  10   1        3.94        1.34      1.34 o 
   4  10   1       25.65       36.29      1.57 o 
   5  10   1      248.16      237.42      2.93 o 
   6  10   1     1165.48     1159.14     10.58 o 
   7  10   1       65.23       56.19      2.33 o 
   8  10   1        4.77        6.30      1.73 o 
  -8  11   1       12.07       23.55      2.85 o 
  -7  11   1        5.95        7.36      1.71 o 
  -6  11   1       45.59       30.36      1.87 o 
  -5  11   1        9.33        7.51      1.42 o 
  -4  11   1       35.29       40.52      1.72 o 
  -3  11   1      100.13       97.72      2.29 o 
  -2  11   1      183.25      189.89      1.94 o 
  -1  11   1      173.00      175.47      1.92 o 
   0  11   1      210.07      203.65      1.93 o 
   1  11   1       16.19        9.62      0.73 o 
   2  11   1        2.99        4.46      1.04 o 
   3  11   1       21.08       14.06      1.31 o 
   4  11   1       83.46       81.55      1.81 o 
   5  11   1        0.45        1.18      1.15 o 
   6  11   1       20.76       24.51      1.98 o 
   7  11   1       27.56       26.92      1.87 o 
   8  11   1        0.87        1.52      2.03 o 
  -7  12   1        7.13        9.48      2.24 o 
  -6  12   1      255.66      253.06      3.64 o 
  -5  12   1        5.40        7.52      1.52 o 
  -4  12   1      106.85      104.04      2.07 o 
  -3  12   1      209.33      211.01      2.49 o 
  -2  12   1      601.53      557.08      3.88 o 
  -1  12   1       38.20       43.40      1.14 o 
   0  12   1     1613.71     1621.65     12.35 o 
   1  12   1      134.52      122.44      1.84 o 
   2  12   1       51.96       51.41      1.41 o 
   3  12   1       21.07       26.68      2.34 o 
   4  12   1       99.63       94.09      2.05 o 
   5  12   1       13.20       12.21      1.40 o 
   6  12   1      208.11      180.53      2.87 o 
   7  12   1        7.53        7.57      2.10 o 
  -7  13   1        5.23        7.04      1.64 o 
  -6  13   1       59.91       67.21      2.33 o 
  -5  13   1      292.35      274.54      4.16 o 
  -4  13   1       86.97       89.19      2.20 o 
  -3  13   1       12.37       10.23      1.27 o 
  -2  13   1        1.30        4.53      0.94 o 
  -1  13   1       80.94       73.95      1.53 o 
   0  13   1        9.05        5.62      1.11 o 
   1  13   1       17.14       19.17      1.13 o 
   2  13   1      522.18      516.65      4.46 o 
   3  13   1      651.76      596.29      5.72 o 
   4  13   1        0.84        1.99      1.29 o 
   5  13   1        1.15        0.02      1.72 o 
   6  13   1      140.85      153.86      3.08 o 
   7  13   1       74.70       78.26      2.41 o 
  -6  14   1       43.22       44.82      2.62 o 
  -5  14   1       22.88       31.08      2.16 o 
  -4  14   1       13.46       13.21      1.52 o 
  -3  14   1        0.95        3.32      0.97 o 
  -2  14   1       50.41       56.19      1.77 o 
  -1  14   1     2466.11     2422.82     20.76 o 
   0  14   1       26.73       31.20      1.37 o 
   1  14   1        0.16       -0.58      0.92 o 
   2  14   1      551.23      544.75      4.99 o 
   3  14   1      172.55      180.59      2.64 o 
   4  14   1      353.35      312.49      3.46 o 
   5  14   1        4.19        7.90      1.87 o 
   6  14   1        1.27        1.95      1.95 o 
  -6  15   1       29.77       42.25      2.36 o 
  -5  15   1       19.11       28.93      1.86 o 
  -4  15   1       57.71       52.73      1.85 o 
  -3  15   1       25.12       32.31      1.22 o 
  -2  15   1      110.99       87.96      1.81 o 
  -1  15   1        0.05        0.45      1.14 o 
   0  15   1      191.87      158.77      2.07 o 
   1  15   1        1.17        1.26      0.87 o 
   2  15   1       83.61       76.54      2.43 o 
   3  15   1      227.36      220.36      2.72 o 
   4  15   1        3.93        2.23      1.18 o 
   5  15   1        9.61        5.39      1.27 o 
   6  15   1        0.06        0.62      2.02 o 
  -5  16   1      111.28      108.39      2.36 o 
  -4  16   1        1.09        1.39      1.06 o 
  -3  16   1        0.05       -0.72      0.98 o 
  -2  16   1       35.02       32.87      1.31 o 
  -1  16   1       69.68       66.52      1.48 o 
   0  16   1       53.68       53.90      1.48 o 
   1  16   1       16.33       12.90      1.03 o 
   2  16   1       22.09       26.99      1.54 o 
   3  16   1       43.66       33.16      2.22 o 
   4  16   1       11.17        6.42      1.45 o 
   5  16   1       18.01       16.04      1.70 o 
  -4  17   1        8.75        7.69      1.18 o 
  -3  17   1        0.85        2.36      1.49 o 
  -2  17   1       56.77       54.01      1.65 o 
  -1  17   1       96.45       90.15      2.76 o 
   0  17   1        1.02        2.27      0.89 o 
   1  17   1        0.62        1.44      0.92 o 
   2  17   1       15.42       16.53      1.48 o 
   3  17   1       20.60       26.78      2.55 o 
   4  17   1       42.78       48.28      1.65 o 
  -3  18   1       35.67       42.32      1.84 o 
  -2  18   1        8.17        9.66      1.25 o 
  -1  18   1       31.05       30.25      1.40 o 
   0  18   1       47.02       52.41      1.66 o 
   1  18   1       89.52       97.45      1.99 o 
   2  18   1       36.51       40.71      1.68 o 
   3  18   1        8.36        7.06      1.54 o 
   0  19   1       20.82       28.32      1.47 o 
  -8   0   2      176.81      182.43      6.17 o 
  -6   0   2      717.65      721.48     10.35 o 
  -2   0   2     1059.43      837.11     10.01 o 
   0   0   2      412.81      468.51      7.08 o 
   2   0   2     5874.74     6181.04     86.59 o 
   4   0   2      249.11      191.27      4.05 o 
   8   0   2        0.11       -0.07      2.16 o 
  -9   1   2       22.27       17.19      2.42 o 
  -8   1   2        1.93        1.05      1.74 o 
  -7   1   2      192.23      167.57      4.16 o 
  -6   1   2       39.87       30.18      2.20 o 
  -5   1   2       27.62       26.90      2.08 o 
  -4   1   2      929.87      989.77      8.26 o 
  -3   1   2        5.54        5.14      1.16 o 
  -2   1   2      470.83      369.26      3.45 o 
  -1   1   2      370.57      348.96      2.08 o 
   0   1   2     5463.09     5710.67     47.49 o 
   1   1   2      324.13      334.02      2.48 o 
   2   1   2     1851.79     1744.80     13.74 o 
   3   1   2       40.26       46.36      1.18 o 
   4   1   2      706.11      719.76      7.29 o 
   5   1   2      505.81      528.17      5.19 o 
   6   1   2      173.01      161.34      3.18 o 
   7   1   2      211.79      232.30      4.27 o 
   8   1   2        6.88        8.05      2.50 o 
   9   1   2        3.45        5.51      2.43 o 
  -9   2   2      179.82      188.60      4.18 o 
  -8   2   2        4.55        1.03      2.35 o 
  -7   2   2       17.39       14.97      2.02 o 
  -6   2   2      193.97      221.03      3.48 o 
  -5   2   2      286.84      295.55      3.76 o 
  -4   2   2     2605.31     2803.81     25.17 o 
  -3   2   2      507.11      511.55      4.50 o 
  -2   2   2      618.79      708.60      5.21 o 
  -1   2   2     1089.49      890.36      5.96 o 
   0   2   2     1227.34     1150.05      8.13 o 
   1   2   2     3657.58     3729.26     31.74 o 
   2   2   2      147.51      160.84      1.68 o 
   3   2   2      661.41      574.25      4.79 o 
   4   2   2        8.78        8.52      3.13 o 
   5   2   2       81.25      114.50      2.44 o 
   6   2   2        5.44        3.30      1.75 o 
   7   2   2      417.50      417.50      6.03 o 
   8   2   2       20.17       20.01      2.40 o 
   9   2   2       25.47       31.21      3.32 o 
  -9   3   2       67.01       70.65      3.72 o 
  -8   3   2      518.29      458.99      6.50 o 
  -7   3   2      744.71      753.60      8.79 o 
  -6   3   2        0.13        1.98      1.70 o 
  -5   3   2       93.19       94.13      2.39 o 
  -4   3   2      509.77      564.16      5.23 o 
  -2   3   2     1566.45     1373.96      8.89 o 
  -1   3   2        3.71        9.26      0.75 o 
   0   3   2      563.36      574.46      6.34 o 
   1   3   2     1324.77     1362.31     11.59 o 
   2   3   2      559.62      589.83      4.57 o 
   3   3   2     1086.71     1089.57      9.10 o 
   4   3   2     1716.88     1629.36     13.99 o 
   5   3   2       19.36       23.60      2.37 o 
   6   3   2        1.72        2.14      1.87 o 
   7   3   2       22.82       21.42      2.18 o 
   8   3   2      235.99      232.12      5.19 o 
   9   3   2       30.95       34.13      2.67 o 
  -9   4   2        4.27        3.57      2.62 o 
  -8   4   2       93.58       69.95      3.33 o 
  -7   4   2       17.57       21.94      3.01 o 
  -6   4   2       96.23      101.67      3.74 o 
  -5   4   2      738.34      712.39      6.64 o 
  -3   4   2      615.43      602.24      4.60 o 
  -2   4   2     1726.80     1539.78      9.89 o 
  -1   4   2     1939.43     1753.67     35.29 o 
   0   4   2    13797.48    12190.95    626.38 o 
   1   4   2      210.44      215.21      1.94 o 
   2   4   2      369.50      310.77      3.76 o 
   3   4   2      204.23      229.52      2.54 o 
   4   4   2       18.73       15.65      1.22 o 
   5   4   2       36.81       46.71      2.17 o 
   6   4   2      109.54       97.81      2.49 o 
   7   4   2       68.37       65.80      3.64 o 
   8   4   2      211.00      196.78      4.34 o 
   9   4   2        0.00        1.19      1.89 o 
  -9   5   2       29.89       37.42      2.44 o 
  -8   5   2      110.71      106.06      4.46 o 
  -7   5   2       50.63       54.92      2.90 o 
  -6   5   2      158.86      166.05      3.04 o 
  -5   5   2        3.37        2.00      1.13 o 
  -4   5   2       49.26       71.74      1.84 o 
  -3   5   2       91.23       68.62      1.35 o 
  -1   5   2     1971.72     1772.75     26.55 o 
   0   5   2     3112.73     2968.63     55.83 o 
   1   5   2     1332.23     1446.99     13.52 o 
   3   5   2      250.48      241.93      4.64 o 
   4   5   2      539.25      553.30      4.96 o 
   5   5   2       79.22       84.94      2.10 o 
   6   5   2        0.01        1.95      1.61 o 
   7   5   2       58.29       60.15      2.67 o 
   8   5   2      166.68      168.87      9.06 o 
   9   5   2        8.02        8.06      2.18 o 
  -9   6   2        8.93        7.85      2.16 o 
  -8   6   2        6.42        9.14      2.05 o 
  -7   6   2      767.25      734.74      7.21 o 
  -6   6   2       38.66       45.72      2.26 o 
  -5   6   2       10.23       13.09      1.35 o 
  -4   6   2       76.43       83.13      1.59 o 
  -3   6   2        5.59        2.01      0.86 o 
  -2   6   2     2164.26     2365.56     21.22 o 
   0   6   2      360.69      345.45      2.16 o 
   1   6   2       94.43       74.08      1.75 o 
   2   6   2      441.13      451.00      3.35 o 
   3   6   2      213.77      275.44      3.10 o 
   4   6   2       14.86       13.17      1.79 o 
   5   6   2      776.89      714.71      6.73 o 
   6   6   2       85.82       85.63      2.93 o 
   7   6   2      160.12      178.19      4.00 o 
   8   6   2      349.39      357.28      5.90 o 
   9   6   2       30.00       29.71      3.85 o 
  -9   7   2       31.74       36.72      2.62 o 
  -8   7   2      123.32      135.11      3.52 o 
  -7   7   2      156.67      143.47      3.41 o 
  -6   7   2      354.26      363.53      4.41 o 
  -5   7   2      205.58      238.98      3.39 o 
  -2   7   2     2307.79     2227.18     16.85 o 
  -1   7   2     1606.30     1803.85     11.63 o 
   1   7   2      366.74      457.55      4.29 o 
   2   7   2     3515.76     3535.28     28.16 o 
   3   7   2      232.09      224.02      3.16 o 
   4   7   2       47.87       60.67      1.77 o 
   5   7   2       23.02       22.23      1.64 o 
   6   7   2      246.76      266.42      4.19 o 
   7   7   2      135.63      140.93      3.15 o 
   8   7   2      191.18      198.47      4.04 o 
   9   7   2       10.24       13.52      2.25 o 
  -9   8   2       78.07       78.27      2.87 o 
  -8   8   2        0.55        2.85      1.65 o 
  -7   8   2       27.80       27.56      2.18 o 
  -6   8   2      472.41      460.96      5.36 o 
  -5   8   2      851.53      831.67      8.12 o 
  -4   8   2      141.77      141.43      2.16 o 
  -3   8   2      176.06      189.41      2.38 o 
  -2   8   2        6.17        2.25      0.72 o 
  -1   8   2     4314.13     4683.35     33.57 o 
   0   8   2     2723.74     2730.81     29.35 o 
   1   8   2      297.75      309.21      3.99 o 
   2   8   2      219.32      235.42      3.16 o 
   3   8   2      110.71      118.01      1.74 o 
   4   8   2       51.26       45.14      1.60 o 
   5   8   2      185.86      207.80      5.19 o 
   6   8   2      352.56      345.97      4.50 o 
   7   8   2       51.38       51.78      2.60 o 
   8   8   2        6.91        7.98      1.96 o 
  -8   9   2       80.29       94.60      2.93 o 
  -7   9   2       18.37       16.90      1.74 o 
  -6   9   2      223.79      207.43      3.18 o 
  -5   9   2     3359.68     3236.30     28.78 o 
  -4   9   2       42.88       44.79      1.64 o 
  -3   9   2      623.03      624.49      5.54 o 
  -2   9   2       31.05       30.12      1.06 o 
  -1   9   2      787.58      996.85      6.78 o 
   0   9   2       40.79       24.05      1.25 o 
   1   9   2      284.26      250.82      2.01 o 
   2   9   2        0.70        3.16      0.72 o 
   3   9   2      484.86      430.81      5.09 o 
   4   9   2      297.41      293.68      2.95 o 
   5   9   2       38.15       31.93      1.53 o 
   6   9   2      614.67      657.11      7.70 o 
   7   9   2        1.06        1.38      1.52 o 
   8   9   2        0.91        0.49      1.76 o 
  -8  10   2        5.97        1.79      1.98 o 
  -7  10   2       93.00       95.07      2.95 o 
  -6  10   2       53.44       40.16      3.10 o 
  -5  10   2       51.65       63.61      2.19 o 
  -4  10   2      440.75      421.73      4.94 o 
  -3  10   2        9.85       11.29      0.95 o 
  -2  10   2       26.18       22.36      0.87 o 
  -1  10   2       69.61       76.44      1.57 o 
   0  10   2      249.82      216.26      2.18 o 
   1  10   2      119.89      112.91      1.98 o 
   2  10   2       69.52       79.87      1.35 o 
   3  10   2       76.16       65.32      2.51 o 
   4  10   2      145.49      172.26      2.74 o 
   5  10   2      111.20      120.46      2.72 o 
   6  10   2        0.63        0.02      1.25 o 
   7  10   2        0.31        3.47      2.15 o 
   8  10   2        0.03       -0.40      1.59 o 
  -8  11   2       10.54       11.54      1.99 o 
  -7  11   2        5.05        4.58      1.73 o 
  -6  11   2        2.57        0.67      1.23 o 
  -5  11   2      986.99      932.80      9.65 o 
  -4  11   2      100.27       96.85      2.88 o 
  -3  11   2       63.54       79.75      1.80 o 
  -2  11   2        3.48        1.71      0.70 o 
  -1  11   2        0.62       -0.75      0.74 o 
   0  11   2       12.66       18.22      0.78 o 
   1  11   2     1180.24     1172.20      9.77 o 
   2  11   2       94.67       96.52      2.80 o 
   3  11   2       21.38       14.56      1.28 o 
   4  11   2        1.48        3.11      1.17 o 
   5  11   2       97.68       96.55      2.25 o 
   6  11   2        6.64        8.88      1.54 o 
   7  11   2        0.66        1.58      1.39 o 
  -7  12   2        4.67        2.64      1.70 o 
  -6  12   2        0.73        0.75      1.51 o 
  -5  12   2      236.05      205.60      3.79 o 
  -4  12   2        5.52        7.25      1.15 o 
  -3  12   2      199.66      198.51      2.31 o 
  -2  12   2      310.67      300.33      2.52 o 
  -1  12   2      469.58      436.67      5.06 o 
   0  12   2        0.22        0.45      0.77 o 
   1  12   2      147.00      136.10      2.02 o 
   2  12   2       18.26       15.86      0.90 o 
   3  12   2       11.36       13.34      1.10 o 
   4  12   2       28.60       31.61      1.69 o 
   5  12   2       12.62       15.15      2.23 o 
   6  12   2      109.81      104.99      2.92 o 
   7  12   2       81.54       82.61      2.89 o 
  -7  13   2        0.44        1.84      1.64 o 
  -6  13   2       12.47       16.53      2.02 o 
  -5  13   2        0.22       -0.17      1.33 o 
  -4  13   2       16.13       15.29      1.93 o 
  -3  13   2      762.18      708.94      5.76 o 
  -2  13   2       80.70       74.14      1.61 o 
  -1  13   2     1824.60     1815.43     17.00 o 
   0  13   2      121.71      122.20      1.96 o 
   1  13   2      253.19      267.78      3.67 o 
   2  13   2     1085.31     1068.54      7.55 o 
   3  13   2      125.64      156.87      3.03 o 
   4  13   2       62.66       58.78      2.31 o 
   5  13   2       51.41       54.75      3.07 o 
   6  13   2       40.58       38.65      2.55 o 
   7  13   2       30.63       20.35      2.05 o 
  -6  14   2      140.37      152.85      3.35 o 
  -5  14   2       14.93       17.40      1.64 o 
  -4  14   2        0.71        0.50      1.02 o 
  -3  14   2      145.38      136.14      2.08 o 
  -2  14   2      471.73      463.61      3.74 o 
  -1  14   2      167.57      154.53      2.22 o 
   0  14   2       18.30       15.62      1.35 o 
   1  14   2       66.40       62.58      1.96 o 
   2  14   2      269.12      259.49      2.60 o 
   3  14   2        5.72        1.72      0.98 o 
   4  14   2        4.09        5.38      1.29 o 
   5  14   2       26.00       28.32      1.97 o 
   6  14   2        1.06       -1.08      1.39 o 
  -6  15   2        5.60        4.11      1.62 o 
  -5  15   2       14.22       19.35      1.61 o 
  -4  15   2       89.64       82.63      3.77 o 
  -3  15   2       10.31        4.92      0.92 o 
  -2  15   2        1.49        2.35      0.84 o 
  -1  15   2        1.60        2.19      0.79 o 
   0  15   2       58.13       53.59      1.41 o 
   1  15   2       18.31       11.90      1.42 o 
   2  15   2      495.74      464.10      4.28 o 
   3  15   2       72.38       63.77      1.48 o 
   4  15   2       13.53       17.52      1.43 o 
   5  15   2        0.05        0.40      1.22 o 
  -5  16   2       13.08       13.76      1.45 o 
  -4  16   2       26.45       28.84      1.35 o 
  -3  16   2       17.71       14.90      1.54 o 
  -2  16   2       88.95       71.88      1.42 o 
  -1  16   2        7.18        8.02      0.89 o 
   0  16   2       75.49       78.81      1.47 o 
   1  16   2        3.83        4.31      1.15 o 
   2  16   2       81.31       77.61      1.75 o 
   3  16   2       87.38       70.68      1.51 o 
   4  16   2        6.50        6.71      1.18 o 
   5  16   2        0.06       -0.71      1.43 o 
  -4  17   2        6.81       11.39      1.19 o 
  -3  17   2        8.03        6.15      1.71 o 
  -2  17   2       36.36       33.84      2.53 o 
  -1  17   2       18.01       20.54      1.71 o 
   0  17   2       32.41       42.43      2.59 o 
   1  17   2       11.80       12.47      1.21 o 
   2  17   2        0.00       -0.19      0.91 o 
   3  17   2        7.91       11.36      1.16 o 
   4  17   2       10.27       10.40      1.52 o 
  -3  18   2       21.18       29.52      1.41 o 
  -2  18   2       12.83       13.74      1.18 o 
  -1  18   2        4.79        5.05      1.14 o 
   0  18   2       95.84      108.89      1.87 o 
   1  18   2       90.02       99.42      2.41 o 
   2  18   2       11.66        9.71      1.31 o 
  -9   0   3       28.16       35.71      6.76 o 
  -7   0   3      901.46      863.08     12.80 o 
  -5   0   3      168.81      166.10      3.87 o 
  -3   0   3     7097.23     8025.91    120.86 o 
  -1   0   3    12782.67    13902.70    193.89 o 
   1   0   3    68487.80    65188.88   1786.82 o 
   3   0   3     1155.38     1121.16     12.39 o 
   5   0   3     2197.52     2160.63     28.15 o 
   7   0   3       45.63       55.07      3.25 o 
   9   0   3      114.46      112.50      5.63 o 
  -9   1   3      115.29      111.23      3.48 o 
  -8   1   3       79.97       78.86      3.55 o 
  -7   1   3      211.19      199.54      3.99 o 
  -6   1   3       25.80       29.75      2.45 o 
  -5   1   3      183.07      175.33      4.02 o 
  -3   1   3      126.40      120.00      1.94 o 
  -2   1   3     1814.72     1613.08     10.98 o 
   0   1   3    12205.75    12805.83    149.97 o 
   1   1   3    51262.72    50178.00    893.69 o 
   2   1   3     1144.68     1140.33     12.70 o 
   3   1   3      258.50      223.78      2.48 o 
   4   1   3      332.57      288.32      3.24 o 
   5   1   3     1136.96     1164.99     10.96 o 
   6   1   3        3.17        1.64      1.51 o 
   7   1   3       31.12       31.18      2.23 o 
   8   1   3        1.00        1.68      1.95 o 
   9   1   3       11.10        6.12      2.39 o 
  -9   2   3       18.84       15.21      2.57 o 
  -8   2   3       10.01        5.87      1.96 o 
  -7   2   3       23.08       22.00      2.87 o 
  -6   2   3       99.44       96.08      2.83 o 
  -5   2   3      250.84      215.76      3.08 o 
  -4   2   3     1238.44     1363.62     10.47 o 
  -3   2   3     9529.89    10441.09    106.51 o 
  -2   2   3      732.26      719.54      5.51 o 
  -1   2   3     8956.58     9882.96     88.40 o 
   0   2   3        0.52        2.31      0.47 o 
   1   2   3      408.13      440.00      4.23 o 
   3   2   3      227.28      228.03      2.34 o 
   4   2   3      132.36      137.25      2.32 o 
   5   2   3        9.74       15.27      1.91 o 
   6   2   3       78.25       73.68      2.53 o 
   7   2   3       18.93       18.47      1.86 o 
   8   2   3       28.66       29.15      2.32 o 
   9   2   3       37.28       34.19      3.05 o 
  -9   3   3       13.00       14.29      2.48 o 
  -8   3   3      106.16       90.35      3.24 o 
  -7   3   3     1167.67     1106.75     12.35 o 
  -6   3   3      669.01      646.17      9.34 o 
  -5   3   3        0.76        2.03      1.23 o 
  -4   3   3       10.51       19.71      2.07 o 
  -3   3   3      208.13      191.10      2.28 o 
  -1   3   3       22.06       33.77      0.60 o 
   0   3   3      725.86      658.51      4.00 o 
   1   3   3      265.58      215.37      2.05 o 
   2   3   3        0.09        0.83      0.65 o 
   3   3   3     1311.24     1274.62     10.69 o 
   4   3   3      846.08      765.20      7.11 o 
   5   3   3      856.39      877.47      8.03 o 
   6   3   3       98.38      101.42      3.03 o 
   7   3   3        2.91        1.72      1.53 o 
   8   3   3      154.71      161.31      4.50 o 
   9   3   3       26.83       30.58      2.86 o 
  -9   4   3        5.95        5.15      2.06 o 
  -8   4   3      105.44      101.42      3.72 o 
  -7   4   3       39.53       47.63      2.35 o 
  -6   4   3      673.62      646.57      6.71 o 
  -5   4   3       22.32       23.90      1.70 o 
  -4   4   3      205.03      150.37      2.26 o 
  -3   4   3     2304.46     2091.92     16.38 o 
  -2   4   3     1422.59     1630.10     11.59 o 
  -1   4   3      820.82      785.16      6.43 o 
   0   4   3      504.12      573.40      5.26 o 
   2   4   3      171.60      169.76      2.81 o 
   3   4   3        3.50        3.35      0.97 o 
   4   4   3      167.53      167.01      2.46 o 
   5   4   3       39.33       43.44      2.02 o 
   6   4   3        1.25        1.79      1.83 o 
   7   4   3       10.81       10.38      1.76 o 
   8   4   3      342.10      341.32      5.31 o 
   9   4   3       32.34       39.31      3.06 o 
  -9   5   3       82.39       84.15      3.85 o 
  -8   5   3       98.45       92.17      2.91 o 
  -7   5   3       59.44       64.48      3.09 o 
  -6   5   3     1248.90     1209.22     11.34 o 
  -5   5   3       92.98      100.69      2.16 o 
  -4   5   3      191.12      189.99      2.38 o 
  -3   5   3     1369.13     1590.75     12.03 o 
  -2   5   3     4094.92     4222.18     40.78 o 
   0   5   3     1269.96     1114.99     10.09 o 
   1   5   3      116.75       87.66      1.74 o 
   2   5   3      445.20      430.64      3.72 o 
   3   5   3      151.76      151.43      2.00 o 
   4   5   3      406.45      382.03      3.84 o 
   5   5   3      242.14      263.12      3.65 o 
   6   5   3       51.76       61.30      2.17 o 
   7   5   3        0.27        1.96      2.11 o 
   8   5   3      342.74      326.51      5.74 o 
   9   5   3       14.00       14.23      2.75 o 
  -9   6   3        4.27        2.33      1.90 o 
  -8   6   3        0.54        1.46      1.71 o 
  -7   6   3       15.82       25.91      1.89 o 
  -6   6   3        3.69       11.13      3.92 o 
  -5   6   3        1.26       -0.08      1.28 o 
  -4   6   3        5.93        3.16      0.93 o 
  -3   6   3        0.48        3.84      0.95 o 
  -2   6   3      905.18      962.41      8.40 o 
  -1   6   3     1765.58     1872.76     25.47 o 
   1   6   3        2.60        3.45      0.53 o 
   2   6   3       65.91       88.93      1.31 o 
   3   6   3        1.80        0.38      0.75 o 
   4   6   3     2187.83     2276.93     21.17 o 
   5   6   3       14.03       17.63      1.62 o 
   6   6   3       48.30       54.26      2.30 o 
   7   6   3       41.58       43.87      2.42 o 
   8   6   3       15.80       21.55      2.62 o 
   9   6   3       15.68       19.18      2.40 o 
  -9   7   3       27.65       35.62      2.49 o 
  -8   7   3       26.62       30.83      2.49 o 
  -7   7   3      174.99      163.86      3.26 o 
  -6   7   3      344.35      373.80      4.74 o 
  -5   7   3       62.79       66.46      2.07 o 
  -4   7   3      529.13      532.90      4.69 o 
  -2   7   3       40.27       48.74      2.54 o 
   0   7   3       16.26       11.87      0.66 o 
   1   7   3       19.70       30.08      0.80 o 
   2   7   3      112.24      124.35      1.87 o 
   4   7   3       37.14       28.22      2.21 o 
   5   7   3      137.92      127.11      3.40 o 
   6   7   3      110.37      112.78      2.65 o 
   7   7   3       13.00        9.66      2.35 o 
   8   7   3       42.55       41.67      3.05 o 
  -8   8   3        4.18        3.78      1.94 o 
  -7   8   3        5.69        5.29      1.81 o 
  -6   8   3      211.53      240.05      3.54 o 
  -5   8   3      482.08      475.39      5.10 o 
  -4   8   3        0.86        5.74      1.38 o 
  -3   8   3      881.27      834.69      6.25 o 
  -2   8   3      439.18      420.73      3.44 o 
  -1   8   3        4.78        5.31      0.75 o 
   0   8   3        0.16        1.35      0.47 o 
   1   8   3      288.17      240.60      2.10 o 
   2   8   3      841.69      973.61      6.67 o 
   3   8   3       34.21       40.61      1.37 o 
   4   8   3      125.98      139.30      2.37 o 
   5   8   3        3.13        2.94      1.37 o 
   6   8   3       97.90       88.96      2.95 o 
   7   8   3      228.74      225.51      4.15 o 
   8   8   3       24.16       28.61      2.51 o 
  -8   9   3       82.38       89.27      3.01 o 
  -7   9   3       42.73       39.00      2.90 o 
  -6   9   3       13.33       14.55      1.93 o 
  -5   9   3       27.71       32.22      1.81 o 
  -4   9   3       26.48       29.29      2.04 o 
  -3   9   3       28.72       29.69      1.79 o 
  -1   9   3      437.03      499.97      3.51 o 
   0   9   3      388.23      353.90      6.88 o 
   1   9   3      340.18      336.46      3.69 o 
   2   9   3       58.41       57.04      1.52 o 
   3   9   3       18.88       15.97      0.88 o 
   4   9   3       56.17       62.20      1.75 o 
   5   9   3        0.90        0.37      1.19 o 
   6   9   3       91.47      104.48      2.50 o 
   7   9   3      464.06      429.00      6.01 o 
   8   9   3       17.45       27.17      3.04 o 
  -8  10   3      145.25      175.30      3.38 o 
  -7  10   3        0.21        0.28      1.40 o 
  -6  10   3       57.24       52.59      2.19 o 
  -5  10   3      849.67      843.34      8.34 o 
  -4  10   3      464.14      417.79      4.93 o 
  -3  10   3       62.91       56.92      1.42 o 
  -2  10   3       19.30       11.03      0.64 o 
  -1  10   3      148.08      137.41      2.30 o 
   0  10   3       75.82       86.23      1.46 o 
   1  10   3       20.80       17.18      1.07 o 
   2  10   3      127.27      125.55      1.66 o 
   3  10   3       85.17       97.84      1.50 o 
   4  10   3        3.06        3.01      1.00 o 
   5  10   3       78.34       78.98      2.22 o 
   6  10   3       25.11       29.31      2.10 o 
   7  10   3        4.07        7.86      1.56 o 
   8  10   3        0.00        1.87      1.67 o 
  -7  11   3      147.72      130.75      3.51 o 
  -6  11   3      142.95      147.11      3.08 o 
  -5  11   3        0.38        0.51      1.11 o 
  -4  11   3        3.38       -0.34      1.00 o 
  -3  11   3      101.06       95.72      2.86 o 
  -2  11   3      191.54      178.36      1.59 o 
  -1  11   3      490.00      522.51      5.99 o 
   0  11   3        0.86        1.26      0.81 o 
   1  11   3      489.41      496.92     10.29 o 
   2  11   3      477.53      472.38      4.09 o 
   3  11   3      421.85      437.01      4.80 o 
   4  11   3      351.50      359.29      3.76 o 
   5  11   3        6.11        4.90      1.10 o 
   6  11   3       14.43       18.81      1.53 o 
   7  11   3       21.36       18.19      1.95 o 
  -7  12   3      165.99      163.48      3.48 o 
  -6  12   3       61.57       66.03      2.69 o 
  -5  12   3      238.80      198.02      2.94 o 
  -4  12   3      103.28      105.74      2.27 o 
  -3  12   3      231.50      233.50      2.26 o 
  -2  12   3       65.32       61.56      1.32 o 
  -1  12   3      260.40      247.79      2.85 o 
   0  12   3      636.03      668.71      8.00 o 
   1  12   3       71.24       79.09      1.44 o 
   2  12   3      246.24      267.75      2.68 o 
   3  12   3       90.19       79.96      2.53 o 
   4  12   3       44.78       37.05      3.99 o 
   5  12   3      141.44      134.18      2.56 o 
   6  12   3      175.54      173.65      3.10 o 
   7  12   3       15.84       16.01      1.79 o 
  -7  13   3        0.05        0.62      1.63 o 
  -6  13   3       49.08       50.16      2.37 o 
  -5  13   3        0.15        1.05      1.23 o 
  -4  13   3      425.30      446.54      5.19 o 
  -3  13   3        2.95        1.87      0.86 o 
  -2  13   3       57.12       75.06      1.44 o 
  -1  13   3      710.00      705.05      5.53 o 
   0  13   3      135.13      138.14      2.17 o 
   1  13   3        1.98        3.27      0.68 o 
   2  13   3        0.51        0.67      0.94 o 
   3  13   3      201.94      188.50      2.31 o 
   4  13   3      218.09      230.31      3.03 o 
   5  13   3       69.52       62.25      1.87 o 
   6  13   3        0.94        1.22      1.29 o 
  -6  14   3       55.54       59.43      2.49 o 
  -5  14   3        0.05        0.00      1.21 o 
  -4  14   3      147.04      138.32      2.96 o 
  -3  14   3       37.00       29.88      1.30 o 
  -2  14   3      100.08      105.54      1.85 o 
  -1  14   3      462.11      463.05      3.85 o 
   0  14   3       11.37       10.39      1.21 o 
   1  14   3        2.66        7.35      0.96 o 
   2  14   3      888.62      857.48      7.46 o 
   3  14   3      240.20      226.35      2.25 o 
   4  14   3       47.97       35.59      1.74 o 
   5  14   3        5.31        7.30      1.35 o 
   6  14   3       49.34       52.71      1.87 o 
  -5  15   3       68.26       71.11      3.13 o 
  -4  15   3        9.54        5.45      0.97 o 
  -3  15   3        0.27       -0.73      0.79 o 
  -2  15   3       98.68      104.86      2.20 o 
  -1  15   3        6.77       11.31      0.92 o 
   0  15   3       58.76       63.24      1.32 o 
   1  15   3      232.20      236.26      3.13 o 
   2  15   3        0.60        1.11      0.98 o 
   3  15   3       41.17       45.37      1.20 o 
   4  15   3       30.29       30.17      1.38 o 
   5  15   3        0.18        0.68      1.09 o 
  -5  16   3        2.79        1.20      1.22 o 
  -4  16   3       87.14       85.78      2.10 o 
  -3  16   3        3.51        4.58      1.07 o 
  -2  16   3      304.89      286.07      4.69 o 
  -1  16   3        2.52        3.52      0.67 o 
   0  16   3      427.64      418.23      6.80 o 
   1  16   3       21.72       24.36      1.06 o 
   2  16   3       25.29       26.49      1.67 o 
   3  16   3       66.85       72.91      1.49 o 
   4  16   3        0.43        0.35      0.96 o 
  -4  17   3       10.59        6.02      1.87 o 
  -3  17   3       22.95       24.77      2.68 o 
  -2  17   3        1.12       -0.02      0.66 o 
  -1  17   3       33.22       27.29      1.21 o 
   0  17   3        4.35        5.50      0.95 o 
   1  17   3       13.68        6.16      1.95 o 
   2  17   3        8.79        9.02      1.01 o 
   3  17   3        0.07        0.46      0.74 o 
  -2  18   3       42.43       54.23      4.62 o 
  -1  18   3        4.80        4.97      2.21 o 
   0  18   3       58.78       67.98      3.53 o 
   1  18   3       16.02       21.24      4.18 o 
   2  18   3       61.79       66.44      7.88 o 
  -8   0   4       47.92       51.58      3.70 o 
  -6   0   4      354.85      347.75      9.61 o 
  -4   0   4      359.99      391.03      5.47 o 
  -2   0   4     6580.59     6895.30     88.54 o 
   0   0   4      798.98      738.13      8.06 o 
   2   0   4     1460.30     1492.27     16.32 o 
   4   0   4       78.01       87.85      2.49 o 
   6   0   4      759.03      739.22     11.72 o 
   8   0   4        3.59        1.00      2.36 o 
  -9   1   4       23.19       27.28      2.55 o 
  -8   1   4      122.70      104.56      3.11 o 
  -7   1   4        9.24       14.56      1.95 o 
  -6   1   4      523.02      497.53      9.59 o 
  -5   1   4     1114.55     1200.31     10.33 o 
  -4   1   4      104.78      123.99      1.89 o 
  -3   1   4     1713.80     1876.38     12.89 o 
  -2   1   4      482.08      443.43      2.91 o 
   0   1   4     1555.03     1640.67     12.34 o 
   1   1   4     1398.14     1485.72     11.97 o 
   2   1   4       24.95       25.64      1.48 o 
   3   1   4       15.37       14.31      1.16 o 
   4   1   4      111.01      107.59      2.05 o 
   5   1   4      456.87      535.36      6.11 o 
   6   1   4      123.48      118.64      2.92 o 
   7   1   4       11.53        9.21      1.71 o 
   8   1   4        9.78       10.69      2.21 o 
   9   1   4        0.41       -1.00      3.22 o 
  -9   2   4        8.31       12.59      2.27 o 
  -8   2   4      117.62       89.42      2.95 o 
  -7   2   4       29.27       28.02      1.93 o 
  -6   2   4      285.51      305.16      3.99 o 
  -5   2   4      610.89      594.96      5.58 o 
  -4   2   4      404.26      394.41      3.71 o 
  -2   2   4        0.30        0.59      0.64 o 
  -1   2   4       46.65       38.98      0.82 o 
   0   2   4      522.07      536.48      4.04 o 
   1   2   4       25.88       34.97      1.21 o 
   2   2   4      825.36      784.82      9.22 o 
   3   2   4      287.12      268.10      3.02 o 
   4   2   4      667.00      652.12      5.97 o 
   5   2   4      121.93      139.90      2.71 o 
   6   2   4        0.21       -0.09      1.21 o 
   7   2   4        0.11        0.28      1.40 o 
   8   2   4        0.03        2.14      1.90 o 
   9   2   4       59.85       67.93      3.02 o 
  -9   3   4      118.34      132.62      3.34 o 
  -8   3   4       13.91       10.99      1.91 o 
  -7   3   4       63.86       65.62      2.51 o 
  -6   3   4       21.62       26.17      1.95 o 
  -5   3   4      235.91      233.58      2.92 o 
  -4   3   4      912.74      843.22      7.07 o 
  -3   3   4      471.80      496.73      4.43 o 
  -2   3   4      198.97      144.29      1.36 o 
  -1   3   4       67.68       90.24      1.08 o 
   0   3   4      914.23      866.90      7.35 o 
   1   3   4      212.73      238.74      3.67 o 
   2   3   4     1623.71     1583.23     19.41 o 
   3   3   4      810.75      803.35      6.66 o 
   4   3   4      325.43      301.74      3.18 o 
   5   3   4        0.67        0.27      1.26 o 
   6   3   4        0.07        0.86      1.45 o 
   7   3   4       83.45       97.65      3.30 o 
   8   3   4        0.35        3.05      1.80 o 
   9   3   4        1.39        0.58      1.80 o 
  -9   4   4       70.82       83.69      3.46 o 
  -8   4   4        0.67        2.08      1.95 o 
  -6   4   4     3942.18     3834.58     34.98 o 
  -5   4   4        0.02        0.54      1.11 o 
  -4   4   4        8.05        6.76      1.16 o 
  -3   4   4      298.85      275.68      2.51 o 
  -2   4   4     1767.09     1757.59     11.71 o 
  -1   4   4        3.01        3.45      0.40 o 
   0   4   4        6.35       11.02      0.37 o 
   1   4   4       34.60       45.82      0.83 o 
   3   4   4       64.32       65.84      1.94 o 
   4   4   4        3.43        5.21      1.29 o 
   5   4   4        5.27        7.84      1.46 o 
   6   4   4        7.94       10.61      1.55 o 
   7   4   4       32.22       43.34      2.76 o 
   8   4   4      208.08      225.19      5.29 o 
   9   4   4       19.96       22.27      2.80 o 
  -9   5   4        0.79        1.27      1.90 o 
  -8   5   4      208.07      205.37      3.61 o 
  -7   5   4       39.88       33.57      2.05 o 
  -6   5   4     1429.50     1448.81     12.72 o 
  -5   5   4        0.03       -0.99      1.54 o 
  -4   5   4       48.65       56.19      1.62 o 
  -3   5   4       18.68       12.24      0.84 o 
  -2   5   4     1885.29     2105.51     14.07 o 
  -1   5   4      251.13      244.07      2.81 o 
   0   5   4        1.90        8.07      1.47 o 
   1   5   4      555.18      497.74      4.86 o 
   2   5   4      189.33      218.05      2.62 o 
   3   5   4      418.92      450.75      3.95 o 
   4   5   4       16.66       17.51      1.38 o 
   5   5   4        8.71        7.22      1.28 o 
   6   5   4      102.83       98.94      2.68 o 
   7   5   4       11.13       11.67      2.04 o 
   8   5   4       17.62       30.54      5.82 o 
  -9   6   4        4.64        9.82      2.16 o 
  -8   6   4       86.79       92.36      3.52 o 
  -7   6   4      193.84      208.34      4.02 o 
  -6   6   4        2.30        1.49      1.31 o 
  -5   6   4       53.76       51.68      2.06 o 
  -4   6   4      285.63      285.84      3.03 o 
  -3   6   4     1202.96     1213.16      9.11 o 
  -2   6   4      517.99      578.08      4.50 o 
   0   6   4      219.65      234.67      5.43 o 
   1   6   4       34.50       38.66      2.41 o 
   2   6   4      452.89      478.86      7.38 o 
   4   6   4      111.99      126.12      2.46 o 
   5   6   4        0.65        2.24      1.32 o 
   6   6   4       28.72       30.67      1.81 o 
   7   6   4       26.73       25.99      2.13 o 
   8   6   4       67.83       63.92      3.07 o 
  -8   7   4       78.99       81.19      3.01 o 
  -7   7   4       28.78       31.55      2.45 o 
  -6   7   4      111.07      103.70      2.39 o 
  -5   7   4      472.99      473.84      5.17 o 
  -4   7   4      178.70      145.51      2.34 o 
  -3   7   4      120.30      113.03      1.75 o 
  -2   7   4      533.02      510.46      4.02 o 
  -1   7   4      122.34      121.27      2.35 o 
   0   7   4        0.20        2.19      1.47 o 
   1   7   4      241.09      227.42      1.76 o 
   2   7   4      173.75      196.24      2.06 o 
   3   7   4       49.86       48.81      1.79 o 
   4   7   4      101.41       96.83      1.88 o 
   5   7   4       56.71       60.93      1.84 o 
   6   7   4      236.15      220.88      3.67 o 
   7   7   4      498.79      500.26      6.10 o 
   8   7   4       23.93       27.59      2.26 o 
  -8   8   4        1.59        5.69      1.75 o 
  -7   8   4        4.13        5.88      1.61 o 
  -6   8   4      149.78      134.25      2.87 o 
  -5   8   4       51.90       57.44      1.81 o 
  -4   8   4       11.03        6.87      1.05 o 
  -3   8   4        3.62        1.54      0.92 o 
  -2   8   4       22.23       30.90      1.08 o 
  -1   8   4      160.72      150.76      2.42 o 
   0   8   4      287.01      289.84      5.71 o 
   1   8   4      921.64      896.08     13.49 o 
   2   8   4       10.48       15.66      0.69 o 
   3   8   4     1585.36     1569.95     13.59 o 
   4   8   4      162.99      195.87      3.17 o 
   5   8   4       39.03       35.48      1.59 o 
   6   8   4        4.73        5.09      1.44 o 
   7   8   4       61.74       56.24      6.50 o 
   8   8   4        7.44        7.38      2.02 o 
  -8   9   4       25.68       21.24      2.01 o 
  -7   9   4       18.59       21.60      2.05 o 
  -6   9   4       11.25       11.52      1.42 o 
  -5   9   4      300.64      330.44      4.23 o 
  -4   9   4      216.59      198.55      4.00 o 
  -3   9   4      588.29      565.19      8.43 o 
  -2   9   4       42.84       46.99      1.06 o 
  -1   9   4       73.23       69.29      0.91 o 
   0   9   4      133.26      136.87      3.34 o 
   1   9   4      673.27      598.08     18.01 o 
   2   9   4       11.88       13.31      0.74 o 
   3   9   4       32.78       30.67      0.91 o 
   4   9   4       56.99       49.98      2.34 o 
   5   9   4        2.78        5.82      1.51 o 
   6   9   4       42.71       51.06      2.09 o 
   7   9   4      181.55      170.19      3.59 o 
   8   9   4        0.11        0.23      1.55 o 
  -8  10   4        0.70       -0.33      1.66 o 
  -7  10   4       25.68       31.87      1.96 o 
  -6  10   4       38.66       33.87      2.00 o 
  -5  10   4      368.55      353.66      4.43 o 
  -4  10   4      821.95      874.24      8.27 o 
  -3  10   4       68.65       57.15      2.38 o 
  -2  10   4      116.21      119.47      1.23 o 
  -1  10   4       12.89       13.75      0.59 o 
   0  10   4       48.11       46.85      2.98 o 
   1  10   4       21.37       15.63      2.13 o 
   2  10   4        6.12       14.99      0.93 o 
   3  10   4      129.18      127.78      1.69 o 
   4  10   4       11.90       14.87      1.30 o 
   5  10   4       19.68       20.68      2.10 o 
   6  10   4       31.50       34.39      1.91 o 
   7  10   4      312.02      360.38      5.72 o 
  -7  11   4        0.01        1.99      1.82 o 
  -6  11   4       20.98       22.28      2.60 o 
  -5  11   4       20.52       13.37      1.35 o 
  -4  11   4      154.77      144.46      2.41 o 
  -3  11   4      581.93      607.80      9.41 o 
  -2  11   4        9.28       12.25      0.52 o 
  -1  11   4        5.70        5.89      0.62 o 
   0  11   4        6.93        5.57      0.95 o 
   1  11   4      129.65      136.10      6.06 o 
   2  11   4       18.85       18.09      1.17 o 
   3  11   4       15.29       13.04      1.08 o 
   4  11   4       14.77       18.77      1.17 o 
   5  11   4        3.70        4.48      1.16 o 
   6  11   4        0.02       -0.17      1.10 o 
   7  11   4      111.46      109.89      3.33 o 
  -7  12   4       89.98       96.37      3.10 o 
  -6  12   4        0.12        0.54      1.22 o 
  -5  12   4        1.22       -0.29      1.08 o 
  -4  12   4       36.02       32.16      1.55 o 
  -3  12   4       23.47       22.53      0.97 o 
  -2  12   4      252.82      247.31      2.33 o 
  -1  12   4      520.98      517.40      5.69 o 
   0  12   4        0.00        0.39      0.44 o 
   1  12   4      136.93      138.85      1.95 o 
   2  12   4       64.55       68.66      1.04 o 
   3  12   4        1.25        0.79      0.66 o 
   4  12   4      113.60      114.25      1.94 o 
   5  12   4        1.34        2.11      1.24 o 
   6  12   4       23.41       25.65      2.97 o 
  -6  13   4       51.15       58.27      2.06 o 
  -5  13   4      253.11      245.66      3.76 o 
  -4  13   4       52.45       50.37      2.11 o 
  -3  13   4        3.90        6.63      0.62 o 
  -2  13   4        6.71        9.20      0.76 o 
  -1  13   4      659.79      636.56      6.50 o 
   0  13   4      755.09      730.36      5.98 o 
   1  13   4      210.71      187.14      3.29 o 
   2  13   4       89.75       89.35      1.28 o 
   3  13   4       14.88       15.18      0.99 o 
   4  13   4      104.06      107.32      2.30 o 
   5  13   4       45.98       35.00      1.65 o 
   6  13   4       13.54       11.75      1.29 o 
  -6  14   4        0.70        2.65      1.34 o 
  -5  14   4        2.53        1.36      1.27 o 
  -4  14   4      110.08      108.55      1.93 o 
  -3  14   4        0.73        0.86      0.64 o 
  -2  14   4       18.41       23.14      1.07 o 
  -1  14   4        7.90        6.57      0.91 o 
   0  14   4      555.55      543.75      5.43 o 
   1  14   4        3.62        8.63      0.81 o 
   2  14   4       64.01       63.45      2.11 o 
   3  14   4      171.96      159.56      2.22 o 
   4  14   4      111.26       98.31      2.15 o 
   5  14   4       67.84       60.09      2.76 o 
  -5  15   4        1.06        1.82      1.01 o 
  -4  15   4      175.93      185.32      2.14 o 
  -3  15   4       25.79       27.41      1.23 o 
  -2  15   4       18.57       15.80      1.41 o 
  -1  15   4      186.51      179.33      2.53 o 
   0  15   4      220.32      224.13      2.60 o 
   1  15   4       48.87       50.08      1.10 o 
   2  15   4        0.86        0.86      0.81 o 
   3  15   4      127.40      130.09      2.20 o 
   4  15   4      143.67      148.85      3.28 o 
   5  15   4       16.42       17.20      1.42 o 
  -4  16   4       18.55       18.61      1.38 o 
  -3  16   4        2.45        2.42      1.48 o 
  -2  16   4       18.31       14.86      1.52 o 
  -1  16   4       22.03       29.33      1.00 o 
   0  16   4        5.54        4.65      0.98 o 
   1  16   4      100.23      102.63      2.23 o 
   2  16   4        1.15        2.24      0.60 o 
   3  16   4        5.97        6.92      1.13 o 
   4  16   4        5.87        2.65      1.76 o 
  -3  17   4        6.85       10.34      1.99 o 
  -2  17   4        1.61        2.74      1.99 o 
  -1  17   4       58.18       59.88      3.94 o 
   0  17   4       95.35       98.68      3.85 o 
   1  17   4        8.58       13.41      2.72 o 
   2  17   4        8.85       10.24      3.15 o 
   3  17   4       10.98        8.55      4.72 o 
  -1  18   4        0.04        0.37      2.58 o 
   0  18   4        1.18        1.01      2.17 o 
  -9   0   5        4.83        0.98      2.20 o 
  -7   0   5      204.00      224.61      4.70 o 
  -5   0   5      235.14      237.37      3.86 o 
  -1   0   5       24.41       26.38      1.21 o 
   1   0   5     2240.58     2293.84     22.31 o 
   3   0   5        0.03        2.09      2.22 o 
   5   0   5       38.79       36.05      3.00 o 
   7   0   5        3.89        2.32      2.24 o 
  -9   1   5       70.35       83.81      3.39 o 
  -8   1   5        0.98        2.82      1.61 o 
  -7   1   5       72.50       65.25      2.31 o 
  -6   1   5       20.35       21.56      1.62 o 
  -5   1   5        2.08        1.81      1.49 o 
  -4   1   5       48.36       39.53      1.42 o 
  -3   1   5      109.48      127.14      1.74 o 
  -2   1   5      194.67      174.97      1.67 o 
  -1   1   5     1302.32     1209.49      7.65 o 
   0   1   5      165.28      205.75      1.98 o 
   1   1   5     1971.27     2046.22     16.03 o 
   2   1   5      115.49      108.97      1.51 o 
   3   1   5     1070.53     1083.43     11.14 o 
   4   1   5       69.01       57.97      1.71 o 
   5   1   5        9.39       12.73      1.53 o 
   6   1   5        6.27        3.90      1.90 o 
   7   1   5        6.31        8.90      2.19 o 
   8   1   5        1.89        5.02      2.33 o 
  -9   2   5       30.85       26.28      2.55 o 
  -8   2   5       51.50       53.93      3.29 o 
  -7   2   5      281.09      249.31      3.81 o 
  -6   2   5       12.91       14.44      2.71 o 
  -5   2   5       15.12       23.92      1.44 o 
  -4   2   5      123.73      120.17      1.73 o 
  -3   2   5      842.03      814.59      6.41 o 
  -2   2   5       20.02       19.22      1.58 o 
  -1   2   5       21.87       30.51      0.89 o 
   0   2   5       24.49       12.83      0.75 o 
   1   2   5       63.23       76.41      1.30 o 
   2   2   5     1151.68     1138.13     15.51 o 
   3   2   5      181.88      145.30      2.13 o 
   4   2   5      160.40      164.21      2.51 o 
   5   2   5       16.60       15.81      2.18 o 
   6   2   5       18.34       15.73      2.08 o 
   7   2   5        2.59        1.80      1.50 o 
   8   2   5      116.41      118.06      3.19 o 
  -9   3   5       42.24       45.00      4.32 o 
  -8   3   5      311.27      305.33      5.23 o 
  -7   3   5       29.60       29.15      2.05 o 
  -6   3   5      277.60      285.95      3.80 o 
  -5   3   5       16.18       14.65      2.63 o 
  -4   3   5      478.45      524.71      4.34 o 
  -3   3   5      994.01     1057.79      6.70 o 
  -2   3   5      114.08      147.64      1.35 o 
  -1   3   5       16.96       13.81      1.06 o 
   0   3   5       64.73       57.09      1.03 o 
   1   3   5      308.46      308.10      2.57 o 
   2   3   5      102.95      104.67      2.23 o 
   3   3   5        2.35        3.33      0.83 o 
   4   3   5       70.57       67.44      1.78 o 
   5   3   5       43.02       43.07      1.89 o 
   6   3   5        3.40        2.48      1.45 o 
   7   3   5       21.01       22.83      2.18 o 
   8   3   5       63.40       68.38      2.92 o 
  -9   4   5        0.61        1.64      1.89 o 
  -8   4   5       31.93       33.11      2.65 o 
  -7   4   5      129.33       96.95      2.68 o 
  -6   4   5      375.18      393.62      7.48 o 
  -5   4   5      136.23      159.76      2.96 o 
  -4   4   5        1.10        0.97      0.94 o 
  -3   4   5        4.39       11.54      0.83 o 
  -2   4   5       48.39       38.90      1.08 o 
  -1   4   5      646.88      569.15      3.29 o 
   0   4   5       89.15       89.41      2.01 o 
   1   4   5      111.70       94.91      1.27 o 
   2   4   5        0.68        0.91      0.91 o 
   3   4   5       45.11       44.47      1.22 o 
   4   4   5       12.62       14.33      1.23 o 
   5   4   5       82.26       87.06      2.59 o 
   6   4   5        3.03        6.35      1.45 o 
   7   4   5        0.03        0.25      1.35 o 
   8   4   5        1.41        1.09      2.57 o 
  -9   5   5       57.34       65.02      3.16 o 
  -8   5   5       13.56        9.74      2.06 o 
  -7   5   5        0.20        0.06      1.33 o 
  -6   5   5      437.30      455.34      4.85 o 
  -5   5   5        4.43        6.60      1.54 o 
  -4   5   5      216.55      197.45      2.50 o 
  -2   5   5      312.08      278.92      3.16 o 
  -1   5   5       58.51       56.29      1.17 o 
   0   5   5     2320.42     2113.61     27.37 o 
   1   5   5     1280.84     1197.58      8.73 o 
   2   5   5       60.05       61.96      2.46 o 
   3   5   5        0.60        0.20      0.90 o 
   4   5   5       42.71       43.33      1.67 o 
   5   5   5        0.15       -0.11      1.14 o 
   6   5   5      104.03      103.13      2.57 o 
   7   5   5        2.02        3.93      1.85 o 
   8   5   5       15.50       15.10      2.07 o 
  -8   6   5       26.15       24.33      2.20 o 
  -7   6   5      362.85      362.87      4.75 o 
  -6   6   5       42.55       40.30      2.26 o 
  -5   6   5       27.78       35.90      1.62 o 
  -4   6   5       43.17       43.40      1.66 o 
  -3   6   5        3.21        6.40      0.85 o 
  -2   6   5      565.92      593.96      4.89 o 
  -1   6   5      935.70     1000.83     10.61 o 
   0   6   5      746.14      676.93      8.58 o 
   1   6   5       55.32       51.53      1.91 o 
   2   6   5     1146.06     1098.76      8.59 o 
   3   6   5      377.60      401.06      5.97 o 
   4   6   5        0.48        0.08      1.04 o 
   5   6   5       31.03       33.53      1.95 o 
   6   6   5       63.67       53.10      2.28 o 
   7   6   5       22.42       33.30      2.95 o 
   8   6   5       22.66       28.47      2.47 o 
  -8   7   5      175.86      174.07      3.50 o 
  -7   7   5       21.51       23.60      2.35 o 
  -6   7   5      323.50      288.49      4.33 o 
  -5   7   5        6.64       12.00      1.55 o 
  -4   7   5      264.31      276.37      3.80 o 
  -3   7   5      202.14      164.96      1.90 o 
  -2   7   5      579.35      591.50      5.94 o 
  -1   7   5       15.54       21.91      1.70 o 
   0   7   5       33.83       28.48      5.31 o 
   1   7   5      631.31      599.06      8.72 o 
   2   7   5        0.91        2.78      0.43 o 
   3   7   5      410.31      398.56      3.79 o 
   4   7   5      143.94      142.12      2.41 o 
   5   7   5       59.08       77.44      1.91 o 
   6   7   5       76.91       82.17      2.39 o 
   7   7   5      147.82      149.48      3.51 o 
   8   7   5       91.66       86.71      3.29 o 
  -8   8   5       15.48       14.52      2.73 o 
  -7   8   5        0.05        1.87      1.70 o 
  -6   8   5       25.54       26.24      1.61 o 
  -5   8   5     1091.14     1073.16     10.52 o 
  -4   8   5      238.82      239.34      2.80 o 
  -3   8   5      262.34      261.77      2.70 o 
  -2   8   5        0.02        0.51      0.26 o 
  -1   8   5      110.66      110.30      2.52 o 
   0   8   5     1164.07     1342.13     17.23 o 
   1   8   5      328.00      316.53      6.60 o 
   2   8   5        5.39        7.18      0.58 o 
   3   8   5        0.33        0.37      0.58 o 
   4   8   5        0.09        0.46      0.92 o 
   5   8   5        1.47        2.17      1.20 o 
   6   8   5       72.26       83.70      2.36 o 
   7   8   5      117.20      122.92      3.15 o 
  -8   9   5        2.14        2.75      2.12 o 
  -7   9   5       35.43       41.89      1.99 o 
  -6   9   5       33.74       33.79      2.74 o 
  -5   9   5        5.46        8.41      1.46 o 
  -4   9   5     1101.23     1090.99     10.68 o 
  -3   9   5      127.19      114.16      2.00 o 
  -2   9   5      113.99      127.34      2.94 o 
  -1   9   5      155.19      145.79      3.15 o 
   0   9   5      458.53      428.50      9.01 o 
   1   9   5        1.31       -0.04      1.69 o 
   2   9   5        3.81        6.08      0.64 o 
   3   9   5        0.21        0.95      0.81 o 
   4   9   5       86.27       76.12      2.10 o 
   5   9   5      150.48      173.06      2.89 o 
   6   9   5       22.91       15.40      2.40 o 
   7   9   5       10.53       12.93      1.85 o 
  -7  10   5       14.24       23.87      1.75 o 
  -6  10   5       97.17      100.89      3.16 o 
  -5  10   5        0.38        0.79      1.05 o 
  -4  10   5     1132.87     1102.16     10.63 o 
  -3  10   5       27.79       29.73      1.06 o 
  -2  10   5      222.24      234.15      4.01 o 
  -1  10   5       31.51       30.64      2.71 o 
   0  10   5       61.87       51.69      3.63 o 
   1  10   5       97.81       93.94      3.39 o 
   2  10   5       73.82       76.64      5.08 o 
   3  10   5       71.10       86.88      1.32 o 
   4  10   5        0.38        1.32      0.77 o 
   5  10   5        1.10        0.24      0.86 o 
   6  10   5       30.02       37.79      2.93 o 
   7  10   5       41.81       46.54      3.34 o 
  -7  11   5        0.00        0.56      1.51 o 
  -6  11   5       27.61       32.18      2.00 o 
  -5  11   5       40.12       33.31      2.09 o 
  -4  11   5      796.02      769.69      8.85 o 
  -3  11   5      114.69      111.29      2.65 o 
  -2  11   5       10.93        9.71      0.74 o 
  -1  11   5      356.48      349.75      5.30 o 
   0  11   5      182.48      173.94      5.55 o 
   1  11   5        6.99        3.09      3.66 o 
   2  11   5      273.77      234.32      4.35 o 
   3  11   5        0.13        0.42      0.70 o 
   4  11   5       13.07       18.92      0.85 o 
   5  11   5        0.04        0.69      0.94 o 
   6  11   5        3.04        3.38      1.29 o 
  -6  12   5       25.18       29.87      1.68 o 
  -5  12   5        4.77        5.79      1.08 o 
  -4  12   5       53.33       55.36      1.96 o 
  -3  12   5        3.83        2.33      0.56 o 
  -2  12   5       35.36       29.86      1.01 o 
  -1  12   5      322.22      304.82      5.73 o 
   0  12   5      832.76      826.23     12.21 o 
   1  12   5        6.98        6.53      2.94 o 
   2  12   5      192.88      166.78     10.14 o 
   3  12   5       11.50       13.85      1.30 o 
   4  12   5        3.91        4.75      1.38 o 
   5  12   5        4.31        4.92      1.11 o 
   6  12   5       25.04       22.32      1.47 o 
  -6  13   5        3.54        2.69      1.23 o 
  -5  13   5       39.57       40.58      1.76 o 
  -4  13   5       34.61       31.44      0.98 o 
  -3  13   5       26.27       23.85      0.88 o 
  -2  13   5      597.01      628.67     12.29 o 
  -1  13   5        4.35        3.96      2.06 o 
   0  13   5      232.66      245.41      6.66 o 
   1  13   5       72.34       81.75      3.62 o 
   2  13   5       12.17       18.12      2.72 o 
   3  13   5      314.93      325.11      5.79 o 
   4  13   5       34.13       45.65      1.55 o 
   5  13   5        6.25        3.20      1.16 o 
  -5  14   5       28.24       35.51      2.11 o 
  -4  14   5        0.13        0.83      0.78 o 
  -3  14   5       31.81       25.42      2.10 o 
  -2  14   5       12.16       11.56      0.59 o 
  -1  14   5       17.62       25.90      3.60 o 
   0  14   5      118.96      113.29      5.18 o 
   1  14   5        0.06        0.59      2.47 o 
   2  14   5       54.28       52.74      4.34 o 
   3  14   5      118.31      111.76      2.19 o 
   4  14   5       45.06       56.00      1.54 o 
   5  14   5        3.99        2.33      1.26 o 
  -4  15   5       30.91       38.32      1.41 o 
  -3  15   5        9.72       10.63      2.21 o 
  -2  15   5        0.64        1.88      1.96 o 
  -1  15   5      109.20      116.42      4.74 o 
   0  15   5       49.88       48.34      4.75 o 
   1  15   5       46.38       55.22      3.57 o 
   2  15   5        4.48        6.08      3.36 o 
   3  15   5      217.02      191.49     15.27 o 
   4  15   5        2.16        1.41      1.09 o 
  -3  16   5       78.02       88.89      3.79 o 
  -2  16   5       25.10       22.91      2.87 o 
  -1  16   5        6.45        3.94      2.15 o 
   0  16   5        4.75        7.38      2.56 o 
   1  16   5        5.25        6.25      3.36 o 
   2  16   5       10.27       10.70      2.89 o 
   3  16   5       29.48       35.37      3.58 o 
  -2  17   5        1.22       -0.19      2.39 o 
  -1  17   5       11.43       10.46      2.39 o 
   0  17   5        2.26        1.44      2.41 o 
   1  17   5       16.73       20.96      3.00 o 
  -8   0   6       95.20       94.14      3.99 o 
  -6   0   6     1195.76     1185.12     13.06 o 
  -4   0   6       19.80       15.13      2.71 o 
  -2   0   6      167.32      159.00      3.47 o 
   0   0   6      329.60      333.80      4.83 o 
   2   0   6      841.21     1251.84    403.32 o 
   4   0   6       22.08       24.61      2.01 o 
   6   0   6      341.47      284.89      6.33 o 
   8   0   6       59.98       61.10      4.33 o 
  -9   1   6        3.00        0.40      1.70 o 
  -8   1   6       77.93       92.46      2.63 o 
  -7   1   6        3.43       -0.52      1.29 o 
  -6   1   6       53.37       59.53      1.96 o 
  -5   1   6       39.95       45.77      1.64 o 
  -4   1   6       24.86       23.44      1.25 o 
  -3   1   6      459.80      409.13      3.64 o 
  -2   1   6     2214.01     2190.99     15.71 o 
  -1   1   6        6.54        4.76      0.65 o 
   0   1   6        1.09        2.06      0.74 o 
   1   1   6     2229.69     2063.00     14.33 o 
   2   1   6     6568.80     7267.50     86.08 o 
   3   1   6       16.17       14.28      1.26 o 
   4   1   6       52.56       48.92      1.53 o 
   5   1   6        3.21        2.64      1.51 o 
   6   1   6       63.42       65.13      2.22 o 
   7   1   6        3.78        6.15      2.15 o 
   8   1   6        0.01        0.06      1.75 o 
  -9   2   6       19.50       27.19      2.84 o 
  -8   2   6        0.07        0.69      1.58 o 
  -7   2   6      100.57       97.15      2.39 o 
  -6   2   6      142.30      149.22      2.56 o 
  -5   2   6       84.99       89.04      2.93 o 
  -4   2   6      224.86      191.99      2.61 o 
  -3   2   6      287.41      285.47      4.58 o 
  -2   2   6     1267.24     1232.86      9.32 o 
  -1   2   6      327.05      300.97      2.16 o 
   0   2   6      385.28      375.52      4.17 o 
   1   2   6     2204.77     2211.64     15.49 o 
   2   2   6     1745.79     1811.88     18.04 o 
   3   2   6      352.94      323.58      5.20 o 
   4   2   6        2.16        1.52      1.12 o 
   5   2   6       10.23       12.22      2.78 o 
   6   2   6      251.47      287.20      4.29 o 
   7   2   6       10.22       14.27      1.96 o 
   8   2   6        1.49        0.88      1.99 o 
  -8   3   6       71.75       78.93      2.46 o 
  -7   3   6      159.03      139.30      3.64 o 
  -6   3   6      589.08      584.99      7.53 o 
  -5   3   6      843.62      837.12      6.58 o 
  -4   3   6        1.09        1.06      0.93 o 
  -3   3   6      309.49      330.03      2.67 o 
  -2   3   6      201.48      203.71      2.13 o 
  -1   3   6      160.72      148.31      1.39 o 
   0   3   6      391.58      406.30      3.97 o 
   1   3   6      131.84      150.28      1.60 o 
   2   3   6      112.05      108.52      2.88 o 
   3   3   6       11.56        6.57      1.04 o 
   4   3   6      141.22      161.74      2.64 o 
   5   3   6      101.40      109.27      3.16 o 
   6   3   6      114.32      127.63      4.06 o 
   7   3   6        0.61        1.99      1.68 o 
   8   3   6        2.04        3.86      1.81 o 
  -8   4   6       35.96       35.68      2.14 o 
  -7   4   6       81.45       77.76      2.21 o 
  -6   4   6      125.02      111.29      2.32 o 
  -5   4   6       83.58       87.67      1.95 o 
  -4   4   6       13.37       14.94      1.20 o 
  -3   4   6       45.72       31.61      1.13 o 
  -2   4   6     1696.56     1667.66     12.94 o 
  -1   4   6     1049.97     1101.35      7.29 o 
   0   4   6      404.89      406.40      4.24 o 
   1   4   6      216.92      197.61      3.27 o 
   2   4   6       77.40       63.68      1.17 o 
   3   4   6        0.11        1.08      0.95 o 
   4   4   6       25.04       35.85      1.63 o 
   5   4   6       23.57       24.57      1.57 o 
   6   4   6        1.45        1.49      1.30 o 
   7   4   6        0.79       -1.02      2.52 o 
   8   4   6        0.10        0.41      1.85 o 
  -8   5   6        3.91        3.80      1.61 o 
  -7   5   6       44.06       39.00      2.31 o 
  -6   5   6        5.60        7.44      1.38 o 
  -5   5   6      309.46      318.21      3.48 o 
  -4   5   6       40.08       40.50      1.63 o 
  -3   5   6        3.13        2.52      0.84 o 
  -2   5   6        0.94        0.96      0.67 o 
  -1   5   6       64.01       63.45      1.82 o 
   0   5   6        3.01        7.86      0.40 o 
   1   5   6        5.33        9.39      0.73 o 
   2   5   6       19.30       18.90      0.97 o 
   3   5   6       91.26       87.36      4.13 o 
   4   5   6        5.51        3.86      1.41 o 
   5   5   6        6.79        7.14      1.37 o 
   6   5   6        0.33        1.11      1.88 o 
   7   5   6        4.15        2.24      1.48 o 
   8   5   6       41.76       41.35      2.38 o 
  -8   6   6       87.21       86.47      3.52 o 
  -7   6   6        7.48        6.72      1.59 o 
  -6   6   6      272.87      273.35      3.93 o 
  -5   6   6      385.28      348.19      3.49 o 
  -4   6   6       13.25       16.15      1.00 o 
  -3   6   6        0.04       -0.30      0.66 o 
  -2   6   6        5.47        9.04      0.58 o 
  -1   6   6      317.50      336.38      4.11 o 
   0   6   6       92.73      100.03      3.05 o 
   1   6   6       33.86       20.86      2.52 o 
   2   6   6        0.93        2.62      0.61 o 
   3   6   6        9.22       17.92      1.60 o 
   4   6   6       39.32       34.24      1.38 o 
   5   6   6      262.83      260.48      6.38 o 
   6   6   6        0.76       -0.72      1.23 o 
   7   6   6        0.17        1.57      1.52 o 
  -8   7   6       35.82       48.55      2.83 o 
  -7   7   6       14.71       12.26      1.78 o 
  -6   7   6      116.89      113.93      3.14 o 
  -5   7   6       19.84       22.19      2.30 o 
  -4   7   6       47.64       40.15      1.36 o 
  -3   7   6      361.12      361.05      2.79 o 
  -2   7   6      109.36       80.68      3.01 o 
  -1   7   6       73.87       57.91      2.09 o 
   0   7   6      541.85      538.30      7.78 o 
   1   7   6        0.03        0.48      2.01 o 
   2   7   6       32.08       32.65      0.89 o 
   3   7   6       37.18       46.80      2.18 o 
   4   7   6        4.37        9.98      1.42 o 
   5   7   6      145.95      150.42      4.20 o 
   6   7   6        6.13        5.12      1.34 o 
   7   7   6        5.02        5.38      1.64 o 
  -7   8   6       26.00       20.77      1.82 o 
  -6   8   6      118.05      126.32      2.54 o 
  -5   8   6      142.10      170.57      2.73 o 
  -4   8   6      338.72      350.79      3.40 o 
  -3   8   6       82.00       92.69      1.31 o 
  -2   8   6       38.07       43.09      4.24 o 
  -1   8   6       49.30       59.26      2.11 o 
   0   8   6       93.01      100.53      5.72 o 
   1   8   6        1.80       -0.54      1.81 o 
   2   8   6       17.18       16.47      0.95 o 
   3   8   6       48.84       54.87      1.87 o 
   4   8   6        9.02       10.34      1.46 o 
   5   8   6        3.77        4.77      1.18 o 
   6   8   6        6.98        4.91      1.72 o 
   7   8   6      118.34      112.61      3.95 o 
  -7   9   6       98.44       97.96      2.92 o 
  -6   9   6        0.07       -0.79      1.33 o 
  -5   9   6        7.59       13.88      2.78 o 
  -4   9   6      188.00      207.27      2.29 o 
  -3   9   6      257.83      269.34      3.35 o 
  -2   9   6       74.64       73.33      2.65 o 
  -1   9   6        2.57        0.77      1.57 o 
   0   9   6       30.86       38.28      3.60 o 
   1   9   6       30.95       35.41      2.70 o 
   2   9   6        7.96        7.08      0.56 o 
   3   9   6       36.61       37.07      1.08 o 
   4   9   6        7.00       14.70      1.17 o 
   5   9   6       67.00       63.79      3.53 o 
   6   9   6        4.24        6.14      1.60 o 
   7   9   6       34.98       35.28      2.02 o 
  -7  10   6        0.01        1.03      1.40 o 
  -6  10   6       23.95       29.98      3.74 o 
  -5  10   6       51.16       55.35      1.80 o 
  -4  10   6       84.92       77.32      1.30 o 
  -3  10   6       64.40       59.43      1.83 o 
  -2  10   6        1.19       -0.02      1.51 o 
  -1  10   6      188.59      185.28      4.74 o 
   0  10   6        7.27       10.48      2.43 o 
   1  10   6      126.34      152.13      4.30 o 
   2  10   6        4.81        8.94      1.49 o 
   3  10   6        0.38        0.20      0.50 o 
   4  10   6       93.82       92.15      1.51 o 
   5  10   6       35.64       41.16      1.78 o 
   6  10   6       16.65       17.65      1.98 o 
  -6  11   6        4.01        5.76      1.73 o 
  -5  11   6      321.54      304.89      3.85 o 
  -4  11   6       38.08       40.71      1.04 o 
  -3  11   6       31.05       31.08      0.76 o 
  -2  11   6       66.32       58.78      4.16 o 
  -1  11   6       75.63       79.57      3.53 o 
   0  11   6       17.10       14.19      2.73 o 
   1  11   6      185.28      190.74      5.92 o 
   2  11   6       30.71       30.89      4.58 o 
   3  11   6       54.94       48.10      4.65 o 
   4  11   6       26.40       33.48      0.90 o 
   5  11   6       20.93       18.64      1.35 o 
   6  11   6       25.15       30.40      1.58 o 
  -6  12   6      152.15      157.43      5.60 o 
  -5  12   6        7.18        9.12      1.08 o 
  -4  12   6       68.72       56.86      1.63 o 
  -3  12   6      106.57      110.86      5.01 o 
  -2  12   6        0.91       -1.62      1.88 o 
  -1  12   6       19.23       25.74      2.52 o 
   0  12   6      372.83      359.47      8.53 o 
   1  12   6      102.80      106.02      4.08 o 
   2  12   6        0.05        1.02      4.02 o 
   3  12   6      170.75      148.09     12.41 o 
   4  12   6        0.81        0.30      0.70 o 
   5  12   6        0.60       -0.25      0.68 o 
  -5  13   6        4.80        3.56      1.54 o 
  -4  13   6       35.89       35.12      1.37 o 
  -3  13   6       32.07       37.60      1.32 o 
  -2  13   6      124.06      125.15      3.53 o 
  -1  13   6       10.52       10.44      2.65 o 
   0  13   6      370.44      411.74      9.38 o 
   1  13   6        0.00        1.19      2.31 o 
   2  13   6       10.70       11.51      2.82 o 
   3  13   6      201.48      208.19      6.61 o 
   4  13   6      198.20      171.30      8.21 o 
   5  13   6       29.15       35.37      2.39 o 
  -5  14   6       55.40       53.40      5.55 o 
  -4  14   6        5.53        8.57      2.19 o 
  -3  14   6      266.89      250.54      4.58 o 
  -2  14   6        1.20        1.69      2.08 o 
  -1  14   6        0.33        0.56      2.28 o 
   0  14   6        0.69        0.86      2.38 o 
   1  14   6       30.33       37.89      3.39 o 
   2  14   6       29.06       38.50     11.66 o 
   3  14   6       90.27       94.03      6.52 o 
   4  14   6        9.55       13.16      2.93 o 
  -4  15   6        0.87        0.62      2.14 o 
  -3  15   6        0.01        1.82      2.39 o 
  -2  15   6        0.32        1.01      2.41 o 
  -1  15   6        4.64        3.38      2.46 o 
   0  15   6        5.36        3.69      2.61 o 
   1  15   6       38.25       52.23      3.73 o 
   2  15   6      116.39      113.03      5.83 o 
   3  15   6       70.36       67.67      4.37 o 
  -2  16   6        4.87        5.43      2.39 o 
  -1  16   6      175.05      160.18      4.46 o 
   0  16   6       11.66        8.99      2.85 o 
   1  16   6       88.29       86.17      7.24 o 
   2  16   6       20.10       14.13      3.23 o 
  -7   0   7       68.39       68.26      3.88 o 
  -5   0   7      823.76      803.67     11.13 o 
  -3   0   7      392.80      389.43      6.42 o 
  -1   0   7      658.79      657.48      7.72 o 
   1   0   7      266.69      263.26      3.80 o 
   3   0   7      203.71      200.83      8.04 o 
   5   0   7       44.60       45.91      2.43 o 
   7   0   7      119.44      114.96      9.33 o 
  -8   1   7        7.19        7.69      1.73 o 
  -7   1   7        6.75        4.50      1.52 o 
  -6   1   7       12.50       10.16      1.55 o 
  -5   1   7       20.55       23.49      1.75 o 
  -4   1   7        6.62        1.91      1.08 o 
  -3   1   7        0.00        1.91      1.27 o 
  -2   1   7      403.90      377.27      3.71 o 
  -1   1   7       93.37       96.11      1.26 o 
   0   1   7      147.62      110.94      1.58 o 
   1   1   7       58.22       53.91      1.51 o 
   2   1   7      316.17      282.70      3.04 o 
   3   1   7       42.87       42.51      1.85 o 
   4   1   7       49.98       58.22      1.83 o 
   5   1   7        2.05        3.06      1.33 o 
   6   1   7      120.42      135.71      3.65 o 
   7   1   7       18.66       15.58      2.07 o 
  -8   2   7       79.28       88.20      2.53 o 
  -7   2   7      190.00      157.68      2.86 o 
  -6   2   7        4.53        3.99      1.42 o 
  -5   2   7        1.86        1.47      1.19 o 
  -4   2   7       42.68       50.64      1.79 o 
  -3   2   7       41.71       48.73      1.39 o 
  -2   2   7      218.01      259.92      2.53 o 
  -1   2   7        4.12        5.59      0.63 o 
   0   2   7      124.96      138.71      1.64 o 
   1   2   7       70.78       77.95      1.43 o 
   2   2   7      128.13      133.26      2.00 o 
   3   2   7      290.21      304.35      6.36 o 
   4   2   7        8.15        7.61      1.33 o 
   5   2   7       67.69       62.14      2.38 o 
   6   2   7        0.54        1.80      1.44 o 
   7   2   7       14.36       12.11      2.26 o 
  -8   3   7        0.24        1.32      1.48 o 
  -7   3   7        9.18        8.44      1.97 o 
  -6   3   7      330.84      346.58      3.65 o 
  -5   3   7     1315.96     1313.92     10.16 o 
  -4   3   7      227.29      230.85      2.63 o 
  -3   3   7      315.29      299.06      3.43 o 
  -2   3   7        3.14        1.53      0.86 o 
  -1   3   7       11.84       11.25      0.91 o 
   0   3   7        4.97        3.73      0.67 o 
   1   3   7       65.41       62.82      1.42 o 
   2   3   7       41.26       51.16      1.15 o 
   3   3   7       37.27       50.66      1.74 o 
   4   3   7        7.59        6.79      1.15 o 
   5   3   7        8.69       10.65      1.49 o 
   6   3   7       12.67       14.50      2.74 o 
   7   3   7        0.00        0.39      1.37 o 
  -8   4   7       29.35       35.94      2.05 o 
  -7   4   7       16.66       18.14      1.61 o 
  -6   4   7       22.94       26.22      1.70 o 
  -5   4   7     1203.55     1219.53     11.29 o 
  -4   4   7       29.97       38.19      1.95 o 
  -3   4   7        9.61       15.95      1.13 o 
  -2   4   7      251.81      238.79      3.08 o 
  -1   4   7       18.15       26.31      1.09 o 
   0   4   7       70.88       76.24      1.43 o 
   1   4   7        7.39        6.50      0.77 o 
   2   4   7       82.21       77.08      1.98 o 
   3   4   7      134.10      123.64      2.55 o 
   4   4   7      156.12      153.49      4.78 o 
   5   4   7        1.10        0.00      1.21 o 
   6   4   7        7.48       11.24      1.52 o 
   7   4   7       16.41       16.69      2.69 o 
  -8   5   7       42.84       53.47      2.31 o 
  -7   5   7      117.28      128.66      2.54 o 
  -6   5   7      389.92      380.73      4.13 o 
  -5   5   7       13.26       13.43      1.64 o 
  -4   5   7        8.91       10.33      1.11 o 
  -3   5   7      125.62      120.57      1.71 o 
  -2   5   7      292.48      272.82      2.46 o 
  -1   5   7      425.82      404.70      3.06 o 
   0   5   7       27.30       24.30      0.82 o 
   1   5   7        3.21        6.67      0.53 o 
   2   5   7        1.50        3.19      0.75 o 
   3   5   7       18.34       25.33      1.50 o 
   4   5   7       10.20       18.19      1.41 o 
   5   5   7        3.57        5.15      1.84 o 
   6   5   7        0.05       -0.94      1.26 o 
   7   5   7       15.68       13.60      2.05 o 
  -8   6   7        0.08        0.98      1.72 o 
  -7   6   7        2.50        2.36      1.32 o 
  -6   6   7       45.31       54.58      2.71 o 
  -5   6   7      267.15      269.91      4.34 o 
  -4   6   7        2.39        3.68      1.00 o 
  -3   6   7       24.56       25.92      1.14 o 
  -2   6   7       40.05       59.66      1.27 o 
  -1   6   7        5.42        9.62      1.87 o 
   0   6   7        5.97       10.24      3.59 o 
   1   6   7        9.61        8.05      0.53 o 
   2   6   7       40.42       40.45      1.66 o 
   3   6   7       76.68       74.76      2.57 o 
   4   6   7        0.27        1.91      1.31 o 
   5   6   7       42.64       45.63      2.70 o 
   6   6   7       10.87       16.52      1.64 o 
   7   6   7       42.76       46.77      2.51 o 
  -7   7   7        2.20       -0.06      1.31 o 
  -6   7   7       14.28       15.20      1.51 o 
  -5   7   7       85.41       73.91      1.75 o 
  -4   7   7      230.79      244.74      3.23 o 
  -3   7   7      143.46      139.19      2.84 o 
  -2   7   7       65.54       79.21      1.10 o 
  -1   7   7      105.35      134.61      3.16 o 
   0   7   7       13.90       25.65      2.98 o 
   1   7   7       46.93       56.48      3.75 o 
   2   7   7      122.15      114.83      4.72 o 
   3   7   7       28.57       32.44      1.55 o 
   4   7   7       55.91       59.44      2.88 o 
   5   7   7        2.18        4.96      1.10 o 
   6   7   7        0.37       -0.77      1.67 o 
   7   7   7       16.81       10.61      1.74 o 
  -7   8   7        1.38        2.32      1.37 o 
  -6   8   7       12.05       11.27      1.54 o 
  -5   8   7        0.46        0.12      0.83 o 
  -4   8   7      167.45      178.51      2.68 o 
  -3   8   7        2.16        0.73      0.62 o 
  -2   8   7       78.11       62.85      2.92 o 
  -1   8   7      123.32      140.83      3.80 o 
   0   8   7       50.88       41.34      5.31 o 
   1   8   7       10.42        8.75      2.94 o 
   2   8   7       82.67       78.60      1.46 o 
   3   8   7       18.35       15.30      0.83 o 
   4   8   7      158.21      141.04      3.81 o 
   5   8   7        2.29        3.60      1.17 o 
   6   8   7        0.01       -0.02      1.62 o 
  -7   9   7        0.27        1.02      1.17 o 
  -6   9   7        5.87        6.03      1.18 o 
  -5   9   7        5.69        6.43      1.01 o 
  -4   9   7       51.06       55.35      1.71 o 
  -3   9   7       14.48       15.22      0.98 o 
  -2   9   7       65.28       69.34      2.71 o 
  -1   9   7       48.50       48.29      5.95 o 
   0   9   7        0.60        3.60      2.20 o 
   1   9   7      116.10      117.95      6.39 o 
   2   9   7        1.44        4.13      1.29 o 
   3   9   7        4.88        3.27      0.49 o 
   4   9   7      100.44       99.29      2.89 o 
   5   9   7       16.09       16.28      1.31 o 
   6   9   7        0.53        3.05      1.21 o 
  -6  10   7        3.90        4.17      1.08 o 
  -5  10   7       38.71       38.62      1.83 o 
  -4  10   7      521.22      487.80      5.78 o 
  -3  10   7      185.23      237.29     14.45 o 
  -2  10   7      117.01      121.14      4.81 o 
  -1  10   7       10.58       14.10      3.04 o 
   0  10   7        5.34        9.52      2.54 o 
   1  10   7        0.03        1.80      2.80 o 
   2  10   7        8.56       11.10      3.15 o 
   3  10   7        4.10        2.31      0.92 o 
   4  10   7        3.39        1.57      0.58 o 
   5  10   7       18.90       18.58      1.88 o 
   6  10   7        0.70        2.91      1.19 o 
  -6  11   7        0.00       -1.14      1.18 o 
  -5  11   7        1.95        2.50      1.17 o 
  -4  11   7       80.50       73.40      5.54 o 
  -3  11   7      120.79      137.62      3.58 o 
  -2  11   7      224.09      228.00      4.53 o 
  -1  11   7       25.07       26.30      2.60 o 
   0  11   7       44.60       47.04      3.46 o 
   1  11   7        1.39        1.27      2.31 o 
   2  11   7       66.53       87.59      6.11 o 
   3  11   7        1.38        2.53      0.89 o 
   4  11   7        2.00        1.76      0.81 o 
   5  11   7        4.03        4.57      0.97 o 
  -5  12   7        0.66        0.79      0.91 o 
  -4  12   7       64.46       56.75      4.33 o 
  -3  12   7       55.10       64.33      2.89 o 
  -2  12   7       59.87       63.85      2.78 o 
  -1  12   7        3.24       11.31      2.43 o 
   0  12   7       33.43       43.02      6.21 o 
   1  12   7       67.22       85.42      4.42 o 
   2  12   7       40.42       50.42      3.73 o 
   3  12   7        4.18        7.08      0.95 o 
   4  12   7        9.42        6.78      1.68 o 
   5  12   7       20.77       21.43      1.62 o 
  -5  13   7       11.82       15.88      4.65 o 
  -4  13   7       35.27       34.66      3.23 o 
  -3  13   7       13.38       16.88      2.58 o 
  -2  13   7       12.14       14.45      2.88 o 
  -1  13   7        1.24        0.81      2.35 o 
   0  13   7      400.19      382.40      7.95 o 
   1  13   7      310.95      309.82      8.40 o 
   2  13   7        3.74       -0.16      2.88 o 
   3  13   7       21.90       19.46      4.11 o 
   4  13   7        8.84        5.21      2.83 o 
  -4  14   7        4.62        3.98      2.72 o 
  -3  14   7        0.05       -0.32      2.14 o 
  -2  14   7        5.24        4.22      2.77 o 
  -1  14   7        0.35        1.82      2.22 o 
   0  14   7        0.49        0.14      2.43 o 
   1  14   7       30.99       29.17      3.62 o 
   2  14   7        9.71       11.47      4.04 o 
   3  14   7       47.72       43.29      4.20 o 
  -2  15   7        7.54        9.15      2.62 o 
  -1  15   7       38.89       37.48      3.53 o 
   0  15   7       51.06       56.50      4.09 o 
   1  15   7       24.79       36.10      3.78 o 
   2  15   7        1.84        1.56      3.60 o 
  -8   0   8        5.28       14.20      2.48 o 
  -6   0   8        0.81        0.99      1.63 o 
  -4   0   8        2.83        6.15      1.81 o 
  -2   0   8        0.23        0.82      1.11 o 
   0   0   8      385.62      418.68      5.45 o 
   2   0   8     1368.98     1362.50     41.78 o 
   4   0   8      148.76      146.14      3.99 o 
   6   0   8        4.69        3.89      1.97 o 
  -8   1   8       70.61       65.07      2.57 o 
  -7   1   8       21.97       22.65      1.89 o 
  -6   1   8       11.51       11.90      1.54 o 
  -5   1   8        0.18       -1.03      1.09 o 
  -4   1   8        2.85        4.96      1.35 o 
  -3   1   8       14.78       14.41      2.31 o 
  -2   1   8      173.69      167.20      1.66 o 
  -1   1   8       74.10       82.43      1.77 o 
   0   1   8       65.55       74.87      1.96 o 
   1   1   8        6.56        6.52      0.94 o 
   2   1   8       59.04       60.99      1.78 o 
   3   1   8      100.60      122.73      2.52 o 
   4   1   8       11.85       15.46      1.43 o 
   5   1   8        3.71        0.82      1.25 o 
   6   1   8        1.20        0.73      1.61 o 
   7   1   8        1.79        0.60      1.75 o 
  -7   2   8       20.22       22.28      1.65 o 
  -6   2   8      154.43      148.28      2.95 o 
  -5   2   8      114.00      107.74      2.75 o 
  -4   2   8        5.67        4.61      1.30 o 
  -3   2   8        1.50        3.45      0.97 o 
  -2   2   8        5.90        7.21      0.75 o 
  -1   2   8      107.43      112.30      1.47 o 
   0   2   8        0.70        0.12      0.67 o 
   1   2   8       13.61       10.72      1.04 o 
   2   2   8      120.76      120.65      2.09 o 
   3   2   8      114.14      135.22      4.69 o 
   4   2   8       52.39       53.34      1.65 o 
   5   2   8        7.51       10.40      1.48 o 
   6   2   8        1.85        4.66      1.55 o 
   7   2   8        7.14        2.77      1.58 o 
  -7   3   8       17.68       14.93      1.62 o 
  -6   3   8       96.60       81.26      2.31 o 
  -5   3   8       18.60       20.92      1.61 o 
  -4   3   8       34.05       36.85      1.70 o 
  -3   3   8      137.51      123.86      1.96 o 
  -2   3   8      272.24      279.23      2.81 o 
  -1   3   8        2.32        1.43      0.79 o 
   0   3   8        2.31        0.92      0.63 o 
   1   3   8       16.64       17.29      1.30 o 
   2   3   8        2.04        3.44      0.85 o 
   3   3   8       78.20       67.25      1.85 o 
   4   3   8       24.03       22.40      1.81 o 
   5   3   8        0.00        0.17      1.07 o 
   6   3   8        2.95        5.22      1.68 o 
   7   3   8        2.07        2.33      1.89 o 
  -7   4   8       89.98       92.27      2.84 o 
  -6   4   8       10.73        6.10      1.28 o 
  -5   4   8      428.99      438.06      6.79 o 
  -4   4   8      101.74      107.75      2.06 o 
  -3   4   8      171.95      165.92      2.40 o 
  -2   4   8      109.40      109.93      1.53 o 
  -1   4   8        8.50       10.59      0.76 o 
   0   4   8       17.54       15.16      1.00 o 
   1   4   8        4.62        4.36      1.04 o 
   2   4   8       26.87       31.93      1.25 o 
   3   4   8       22.28       30.26      1.45 o 
   4   4   8       10.58        7.24      1.44 o 
   5   4   8        8.33        5.44      1.60 o 
   6   4   8        0.04        0.66      1.23 o 
   7   4   8       11.30        9.64      1.84 o 
  -7   5   8        0.29        0.18      1.84 o 
  -6   5   8       75.30       75.72      2.09 o 
  -5   5   8       64.17       68.97      1.71 o 
  -4   5   8       35.77       38.04      1.95 o 
  -3   5   8        0.03        0.14      0.87 o 
  -2   5   8       26.94       34.06      1.09 o 
  -1   5   8      360.30      332.93      4.35 o 
   0   5   8       64.92       80.91      1.50 o 
   1   5   8       91.71       83.50      1.30 o 
   2   5   8       22.97       17.57      1.43 o 
   3   5   8       26.52       28.57      1.48 o 
   4   5   8       26.07       31.96      1.90 o 
   5   5   8       14.72       15.46      1.36 o 
   6   5   8        3.29        4.82      1.68 o 
  -7   6   8        0.00        0.32      1.38 o 
  -6   6   8      115.29      115.73      2.13 o 
  -5   6   8      122.47      126.92      2.21 o 
  -4   6   8        8.95       11.38      1.91 o 
  -3   6   8      115.74      123.69      2.52 o 
  -2   6   8       12.15       13.79      0.86 o 
  -1   6   8      148.29      165.11      2.96 o 
   0   6   8        1.59        1.82      1.92 o 
   1   6   8      292.15      257.25      3.57 o 
   2   6   8       12.20        8.07      0.69 o 
   3   6   8      164.94      153.19      3.11 o 
   4   6   8      125.37      131.29      3.41 o 
   5   6   8        1.78        1.34      1.21 o 
   6   6   8       14.15       17.18      2.16 o 
  -7   7   8       21.24       25.85      1.81 o 
  -6   7   8       27.99       31.81      2.66 o 
  -5   7   8       16.76       21.28      1.23 o 
  -4   7   8      135.41      131.98      2.09 o 
  -3   7   8        0.84        0.91      0.54 o 
  -2   7   8       16.60       14.28      0.58 o 
  -1   7   8       28.94       26.51      3.09 o 
   0   7   8       97.67       90.49      6.60 o 
   1   7   8      133.01      130.51      3.06 o 
   2   7   8       47.09       36.54      0.91 o 
   3   7   8        6.83        6.49      0.82 o 
   4   7   8        6.51       10.36      1.49 o 
   5   7   8       39.03       36.71      3.62 o 
   6   7   8        5.55        6.27      1.33 o 
  -6   8   8        1.48        1.24      1.06 o 
  -5   8   8       93.75       82.45      1.57 o 
  -4   8   8      130.54      124.06      3.36 o 
  -3   8   8      110.92      102.41      2.28 o 
  -2   8   8       28.48       31.75      2.14 o 
  -1   8   8       47.35       34.34      2.73 o 
   0   8   8        2.89        3.71      2.20 o 
   1   8   8        0.24        2.41      2.20 o 
   2   8   8        6.40        8.66      1.02 o 
   3   8   8       12.24        8.74      0.96 o 
   4   8   8        0.62       -0.42      1.04 o 
   5   8   8       31.36       40.19      2.93 o 
   6   8   8        0.71        0.61      1.25 o 
  -6   9   8        2.22        1.86      1.18 o 
  -5   9   8       18.92       16.96      1.86 o 
  -4   9   8      172.69      163.77      3.68 o 
  -3   9   8       30.33       38.72      1.81 o 
  -2   9   8        1.00        0.63      1.82 o 
  -1   9   8        0.56        0.29      1.75 o 
   0   9   8       55.66       65.20      4.67 o 
   1   9   8      233.98      231.65      5.63 o 
   2   9   8        0.07        0.06      3.70 o 
   3   9   8       12.78        7.98      1.44 o 
   4   9   8        7.24        8.32      1.05 o 
   5   9   8        5.11        3.81      0.99 o 
  -6  10   8        8.21        8.93      1.23 o 
  -5  10   8        0.08       -0.58      1.22 o 
  -4  10   8        0.45        0.46      0.98 o 
  -3  10   8     1074.18     1077.75     12.86 o 
  -2  10   8       41.91       43.20      2.51 o 
  -1  10   8        3.76        5.73      2.22 o 
   0  10   8       35.68       34.10      3.87 o 
   1  10   8       43.83       60.39      3.73 o 
   2  10   8       22.30       32.26      3.34 o 
   3  10   8       67.18       75.92      3.62 o 
   4  10   8        5.22        4.52      0.88 o 
   5  10   8       12.16       13.92      1.43 o 
  -5  11   8        7.93        7.59      4.24 o 
  -4  11   8        9.35        7.64      2.50 o 
  -3  11   8        6.90        7.12      2.29 o 
  -2  11   8       52.59       54.01      3.80 o 
  -1  11   8       27.89       28.62      3.08 o 
   0  11   8      221.02      235.81      7.38 o 
   1  11   8      207.20      215.56      5.89 o 
   2  11   8        0.41       -1.49      2.54 o 
   3  11   8       10.46       10.39      5.17 o 
   4  11   8        0.18       -0.06      2.03 o 
  -4  12   8        1.92        2.54      2.28 o 
  -3  12   8      180.69      167.55      4.49 o 
  -2  12   8        9.90        8.47      2.82 o 
  -1  12   8       53.82       62.42      4.67 o 
   0  12   8       18.28       13.93      3.16 o 
   1  12   8       68.32       79.13      4.58 o 
   2  12   8        5.43        3.91      3.45 o 
   3  12   8       61.85       45.98      4.83 o 
   4  12   8        6.44        7.13      2.59 o 
  -3  13   8        0.82        0.42      2.11 o 
  -2  13   8       33.74       34.55      4.31 o 
  -1  13   8        7.70        9.42      2.67 o 
   0  13   8        5.85        8.13      3.11 o 
   1  13   8       46.59       46.94      7.56 o 
   2  13   8        6.64        7.44      4.04 o 
   3  13   8       32.93       31.49      5.55 o 
  -2  14   8        5.75        6.57      2.64 o 
  -1  14   8       54.25       50.16      3.85 o 
   0  14   8        0.11        1.32      2.31 o 
   1  14   8       96.91       98.28      4.97 o 
  -7   0   9       84.54       92.34      3.58 o 
  -5   0   9       62.50       62.95      3.72 o 
  -3   0   9       15.69       18.44      2.17 o 
  -1   0   9      431.86      415.39      4.79 o 
   1   0   9        3.20        0.98      1.45 o 
   3   0   9     1071.28      973.38     24.90 o 
   5   0   9        2.86        2.49      2.19 o 
  -7   1   9        0.93        2.27      1.54 o 
  -6   1   9       94.77       93.17      2.40 o 
  -5   1   9       43.19       44.65      2.31 o 
  -4   1   9        0.49        0.25      1.31 o 
  -3   1   9        0.04        0.75      0.95 o 
  -2   1   9       27.06       30.68      1.01 o 
  -1   1   9       33.65       31.06      1.59 o 
   0   1   9       37.93       28.12      1.55 o 
   1   1   9        3.36        2.81      1.16 o 
   2   1   9        5.20        2.87      1.18 o 
   3   1   9        2.42        3.27      1.09 o 
   4   1   9        0.90        0.89      1.22 o 
   5   1   9        6.18        4.11      1.47 o 
   6   1   9        0.05        2.68      1.73 o 
  -7   2   9        2.43        1.67      1.48 o 
  -6   2   9        5.72        4.39      1.42 o 
  -5   2   9      288.08      284.84      3.83 o 
  -4   2   9      296.18      294.40      6.97 o 
  -3   2   9       66.92       60.03      1.65 o 
  -2   2   9        3.72        3.63      0.81 o 
  -1   2   9        9.89       14.19      1.21 o 
   0   2   9       19.21       24.71      1.11 o 
   1   2   9       33.90       32.59      2.55 o 
   2   2   9      662.81      609.99      6.51 o 
   3   2   9      311.51      317.59      3.17 o 
   4   2   9        9.52       11.35      1.47 o 
   5   2   9        6.80        9.53      1.50 o 
   6   2   9        1.40        0.95      1.48 o 
  -7   3   9       10.42       12.79      1.90 o 
  -6   3   9       37.26       46.28      1.78 o 
  -5   3   9        6.08        5.71      1.69 o 
  -4   3   9       16.67       27.46      2.09 o 
  -3   3   9        8.95       14.83      2.01 o 
  -2   3   9      228.92      208.71      2.16 o 
  -1   3   9       22.75       32.22      1.73 o 
   0   3   9       19.36       30.20      2.18 o 
   1   3   9        6.82        5.02      1.52 o 
   2   3   9       43.25       31.80      1.60 o 
   3   3   9      151.18      146.57      2.16 o 
   4   3   9       10.40       13.02      1.53 o 
   5   3   9        0.00        0.54      1.10 o 
   6   3   9        2.51        1.13      1.44 o 
  -7   4   9        1.94        0.96      1.43 o 
  -6   4   9      103.24       90.57      2.61 o 
  -5   4   9      128.02      144.07      3.72 o 
  -4   4   9      206.82      219.80      3.73 o 
  -3   4   9        1.48        0.53      0.63 o 
  -2   4   9       31.37       27.33      1.13 o 
  -1   4   9      122.13      109.85      1.47 o 
   0   4   9       59.20       57.01      1.03 o 
   1   4   9       94.19       91.25      2.75 o 
   2   4   9        9.51        6.50      1.58 o 
   3   4   9       11.41        9.98      1.00 o 
   4   4   9        2.12        3.27      1.05 o 
   5   4   9        2.63        3.07      1.29 o 
   6   4   9        8.70        8.09      1.50 o 
  -6   5   9       38.44       44.73      2.15 o 
  -5   5   9       14.09       16.38      1.47 o 
  -4   5   9       25.16       28.89      1.49 o 
  -3   5   9        0.02       -0.27      0.64 o 
  -2   5   9       19.20       13.40      0.88 o 
  -1   5   9       80.60       87.13      1.54 o 
   0   5   9      176.87      154.16      3.71 o 
   1   5   9        0.95        0.36      0.46 o 
   2   5   9        0.59       -0.31      0.76 o 
   3   5   9        0.45        4.20      0.84 o 
   4   5   9       26.27       29.57      1.62 o 
   5   5   9        1.25        4.30      1.17 o 
   6   5   9        1.08        1.10      1.34 o 
  -6   6   9        8.47        6.92      1.47 o 
  -5   6   9      125.70      120.56      4.29 o 
  -4   6   9        3.14        2.18      1.01 o 
  -3   6   9        1.39        1.08      0.52 o 
  -2   6   9       19.05       19.36      1.21 o 
  -1   6   9       15.30       13.91      1.65 o 
   0   6   9        7.79        8.30      0.81 o 
   1   6   9        1.69        2.29      0.53 o 
   2   6   9        1.96        2.98      0.77 o 
   3   6   9        8.99        9.75      0.74 o 
   4   6   9       19.66       12.15      1.29 o 
   5   6   9       14.55       14.66      1.55 o 
  -6   7   9        0.30       -0.01      0.97 o 
  -5   7   9       19.73       11.60      2.07 o 
  -4   7   9      145.78      143.05      2.39 o 
  -3   7   9       31.09       30.44      1.74 o 
  -2   7   9       34.73       42.62      1.07 o 
  -1   7   9        8.63       10.06      2.28 o 
   0   7   9        7.63        7.99      2.97 o 
   1   7   9       26.30       23.79      3.49 o 
   2   7   9        0.02       -0.19      0.33 o 
   3   7   9        0.07        1.35      0.65 o 
   4   7   9       33.43       27.85      1.37 o 
   5   7   9        8.83        3.64      1.08 o 
  -5   8   9       47.96       52.65      1.66 o 
  -4   8   9        0.00       -0.33      0.85 o 
  -3   8   9       37.30       44.17      1.87 o 
  -2   8   9       28.07       32.29      2.26 o 
  -1   8   9       19.59       21.11      2.70 o 
   0   8   9        0.57        2.56      4.01 o 
   1   8   9       70.27       68.08      7.00 o 
   2   8   9        4.46        2.61      0.71 o 
   3   8   9        4.98        1.76      0.59 o 
   4   8   9        2.30        2.06      1.00 o 
   5   8   9        0.31        0.21      1.05 o 
  -5   9   9        3.41        4.33      1.08 o 
  -4   9   9       15.52       15.39      1.21 o 
  -3   9   9      114.81      135.68      3.97 o 
  -2   9   9       94.58      102.18      4.35 o 
  -1   9   9        0.66       -1.21      2.18 o 
   0   9   9       29.38       27.42      3.74 o 
   1   9   9        0.16       -3.20      2.47 o 
   2   9   9       10.65        9.27      3.63 o 
   3   9   9        1.24        1.18      1.19 o 
   4   9   9        7.38        7.25      2.40 o 
  -4  10   9       75.95       87.89      3.64 o 
  -3  10   9       16.69       21.42      2.58 o 
  -2  10   9       12.01       15.64      2.64 o 
  -1  10   9        0.87        1.47      2.93 o 
   0  10   9       47.81       52.28      8.61 o 
   1  10   9       10.80        3.82      3.32 o 
   2  10   9        2.37       -1.17      3.24 o 
   3  10   9        5.79        8.10      3.07 o 
   4  10   9        0.02       -0.10      2.15 o 
  -4  11   9       40.57       35.78      3.54 o 
  -3  11   9        0.45       -0.22      2.17 o 
  -2  11   9        3.69        3.26      3.27 o 
  -1  11   9        1.38        6.07      2.41 o 
   0  11   9       12.19       11.12      3.11 o 
   1  11   9       58.75       56.52      4.24 o 
   2  11   9       99.92      114.03      8.37 o 
   3  11   9        0.07       -0.57      2.66 o 
  -3  12   9       30.65       32.79      2.87 o 
  -2  12   9        8.51       11.52      3.11 o 
  -1  12   9       29.95       27.00      3.00 o 
   0  12   9       55.72       55.84      4.17 o 
   1  12   9      124.91      128.18      6.84 o 
   2  12   9        0.05        3.44      3.90 o 
  -1  13   9       14.04       16.01      3.32 o 
   0  13   9        0.84        3.81      2.58 o 
   1  13   9        6.70        9.52      4.28 o 
  -6   0  10        0.68        1.34      3.62 o 
  -4   0  10       43.36       37.81      2.43 o 
  -2   0  10       22.38       19.49      1.64 o 
   0   0  10        1.54        0.59      1.16 o 
   2   0  10        1.20        4.88      1.87 o 
   4   0  10        0.00        0.60      1.32 o 
  -6   1  10       56.77       51.63      2.67 o 
  -5   1  10       14.10       11.51      1.95 o 
  -4   1  10       23.48       21.52      1.72 o 
  -3   1  10        3.55        2.16      1.07 o 
  -2   1  10       80.99       84.95      1.99 o 
  -1   1  10       15.45       15.19      1.07 o 
   0   1  10       11.71        7.22      0.92 o 
   1   1  10        1.87       -0.69      1.03 o 
   2   1  10        0.01       -0.22      1.25 o 
   3   1  10       47.02       33.18      1.46 o 
   4   1  10        4.56        4.79      1.06 o 
   5   1  10        0.02       -0.01      1.24 o 
  -6   2  10        6.48        5.59      1.77 o 
  -5   2  10       84.08       82.88      4.02 o 
  -4   2  10      120.02      135.61      2.69 o 
  -3   2  10       33.71       36.12      1.27 o 
  -2   2  10        6.75        7.47      1.77 o 
  -1   2  10       60.09       56.92      1.54 o 
   0   2  10       17.94       19.43      1.93 o 
   1   2  10       14.25       20.17      1.90 o 
   2   2  10       12.33       10.50      1.47 o 
   3   2  10      136.56      134.35      3.07 o 
   4   2  10        5.29        3.79      1.13 o 
   5   2  10        8.70        8.19      1.78 o 
  -6   3  10       18.45       14.66      2.30 o 
  -5   3  10      120.39      117.23      4.02 o 
  -4   3  10      450.27      440.74      6.97 o 
  -3   3  10        9.83       11.65      0.92 o 
  -2   3  10        3.90        4.58      0.91 o 
  -1   3  10       61.22       60.42      1.57 o 
   0   3  10       31.45       34.66      1.25 o 
   1   3  10        1.20        4.14      0.89 o 
   2   3  10        0.37       -0.33      0.98 o 
   3   3  10        1.13        1.63      0.95 o 
   4   3  10       71.52       73.49      1.78 o 
   5   3  10       14.45       10.60      1.66 o 
  -6   4  10        7.16        6.42      2.29 o 
  -5   4  10       45.16       42.56      2.44 o 
  -4   4  10        7.76        5.54      1.43 o 
  -3   4  10        3.67        6.62      0.97 o 
  -2   4  10        4.54        5.10      1.21 o 
  -1   4  10       17.76       10.41      1.05 o 
   0   4  10       14.27       13.29      1.59 o 
   1   4  10       10.33       13.30      0.87 o 
   2   4  10        0.07        2.05      1.37 o 
   3   4  10        1.02        0.34      0.78 o 
   4   4  10        5.23        3.35      1.15 o 
   5   4  10        8.05        4.63      1.48 o 
  -5   5  10       64.77       69.07      2.16 o 
  -4   5  10      147.69      142.38      2.47 o 
  -3   5  10       19.31       25.20      1.53 o 
  -2   5  10        3.83        1.14      0.83 o 
  -1   5  10       56.27       56.05      1.36 o 
   0   5  10        1.28        0.86      0.64 o 
   1   5  10        0.29        1.23      0.57 o 
   2   5  10        4.50        6.59      0.89 o 
   3   5  10       37.49       31.31      2.35 o 
   4   5  10        4.01        4.12      1.06 o 
   5   5  10        2.74        2.05      1.46 o 
  -5   6  10       58.02       57.38      3.74 o 
  -4   6  10       55.24       56.69      2.31 o 
  -3   6  10        3.54       -0.33      0.78 o 
  -2   6  10       13.94       18.29      1.62 o 
  -1   6  10        3.99       -0.09      0.65 o 
   0   6  10       54.48       53.28      2.69 o 
   1   6  10        0.25        0.66      0.38 o 
   2   6  10        0.04        0.26      0.52 o 
   3   6  10        0.09       -0.02      0.71 o 
   4   6  10        2.34        1.46      1.00 o 
  -5   7  10       15.09       14.27      2.26 o 
  -4   7  10        4.08        4.64      1.29 o 
  -3   7  10       12.61       14.67      0.91 o 
  -2   7  10       45.78       59.90      2.76 o 
  -1   7  10        8.55       12.51      2.57 o 
   0   7  10       53.81       73.08      4.02 o 
   1   7  10       19.16       16.27      0.95 o 
   2   7  10        2.44        3.24      1.01 o 
   3   7  10        6.36        4.31      1.15 o 
   4   7  10       19.07       15.93      1.30 o 
  -4   8  10        0.01        0.67      1.79 o 
  -3   8  10      158.54      175.09      4.26 o 
  -2   8  10        3.20        1.24      2.70 o 
  -1   8  10        0.89        7.01      2.22 o 
   0   8  10        8.81       11.87      2.77 o 
   1   8  10        0.28        1.08      4.05 o 
   2   8  10       43.68       43.41      8.37 o 
   3   8  10        0.03        2.46      3.14 o 
  -4   9  10       36.98       35.22      3.71 o 
  -3   9  10       63.22       70.31      3.86 o 
  -2   9  10       39.05       37.86      3.43 o 
  -1   9  10        7.63        7.28      2.36 o 
   0   9  10        0.87       -1.32      2.43 o 
   1   9  10        0.23        0.71      3.06 o 
   2   9  10        6.80        6.84      2.93 o 
   3   9  10        4.31        3.85      2.89 o 
  -3  10  10       74.93       81.86      3.72 o 
  -2  10  10        0.18        0.84      2.63 o 
  -1  10  10       82.83       92.79      3.94 o 
   0  10  10        1.65        1.10      2.15 o 
   1  10  10        7.90        5.86      3.75 o 
   2  10  10        4.28        4.97      2.97 o 
  -2  11  10       12.88       12.24      3.21 o 
  -1  11  10        3.08        2.14      2.36 o 
   0  11  10        0.18        1.89      2.32 o 
   1  11  10        0.00        0.88      3.57 o 
  -5   0  11        1.68        1.87      1.92 o 
  -3   0  11       21.94       19.47      3.40 o 
  -1   0  11       10.90        6.58      1.32 o 
   1   0  11       38.03       46.86      2.41 o 
   3   0  11      214.12      208.84      4.60 o 
  -5   1  11        9.31        6.54      1.59 o 
  -4   1  11       21.02       20.74      2.59 o 
  -3   1  11        0.11        0.95      1.14 o 
  -2   1  11        0.52        0.79      0.95 o 
  -1   1  11       19.87       20.69      2.36 o 
   0   1  11        1.41        1.06      1.09 o 
   1   1  11        5.94        2.75      1.14 o 
   2   1  11       25.89       17.26      1.61 o 
   3   1  11       55.69       48.06      3.25 o 
   4   1  11       35.34       37.64      1.76 o 
  -5   2  11        6.42        7.99      1.63 o 
  -4   2  11        0.05        0.42      0.93 o 
  -3   2  11        4.30        7.57      1.11 o 
  -2   2  11        4.01        2.42      0.95 o 
  -1   2  11       69.03       69.64      1.79 o 
   0   2  11       32.99       37.80      1.25 o 
   1   2  11        0.09       -0.50      0.81 o 
   2   2  11        0.21        1.45      1.20 o 
   3   2  11       13.82        9.98      1.53 o 
   4   2  11        0.42        0.71      1.13 o 
  -5   3  11       71.53       58.75      3.58 o 
  -4   3  11      148.36      140.57      2.75 o 
  -3   3  11       61.12       70.58      1.64 o 
  -2   3  11        0.62        1.13      0.95 o 
  -1   3  11        1.08        1.56      0.93 o 
   0   3  11        8.73       10.57      0.94 o 
   1   3  11        7.45        4.75      0.86 o 
   2   3  11       20.65       21.90      1.40 o 
   3   3  11       22.25       18.16      2.44 o 
   4   3  11       12.67        8.70      1.10 o 
  -4   4  11       69.46       68.01      1.79 o 
  -3   4  11        0.10        1.63      1.09 o 
  -2   4  11       48.59       46.02      2.01 o 
  -1   4  11       20.26       21.90      1.61 o 
   0   4  11       33.24       28.42      1.11 o 
   1   4  11        6.52        6.68      1.02 o 
   2   4  11        0.57        0.70      1.04 o 
   3   4  11        0.18        0.07      1.14 o 
  -4   5  11        3.30        2.27      1.12 o 
  -3   5  11       10.10       11.44      1.13 o 
  -2   5  11       76.44       74.48      1.66 o 
  -1   5  11       25.39       25.25      1.16 o 
   0   5  11       40.05       43.60      1.94 o 
   1   5  11        7.35        9.88      0.80 o 
   2   5  11        0.03        0.85      0.99 o 
   3   5  11        1.51        1.55      1.00 o 
  -4   6  11       44.72       49.83      2.86 o 
  -3   6  11       28.25       33.57      2.30 o 
  -2   6  11        0.27        1.40      1.89 o 
  -1   6  11        0.17        0.41      1.85 o 
   0   6  11        0.49        3.03      2.25 o 
   1   6  11       25.52       23.25      1.27 o 
   2   6  11       13.07        9.30      1.16 o 
   3   6  11        1.55       -0.42      1.57 o 
  -3   7  11       11.22        8.54      2.51 o 
  -2   7  11        1.58        0.85      2.16 o 
  -1   7  11        0.35       -1.39      2.41 o 
   0   7  11        0.06        0.59      2.21 o 
   1   7  11        4.43        2.69      2.43 o 
   2   7  11       23.43       21.20      3.11 o 
  -2   8  11        0.43        0.25      2.16 o 
  -1   8  11        0.42        0.10      2.05 o 
   0   8  11       16.09       11.60      2.83 o 
   1   8  11        0.05       -0.23      2.31 o 
  -1   9  11       14.31       16.12      3.06 o 
   0   9  11        1.40        2.07      3.10 o 
  -2   0  12        0.27       -1.02      1.23 o 
   0   0  12        1.75        0.26      1.48 o 
   2   0  12        1.30        1.25      1.98 o 
  -3   1  12        8.14       15.24      2.15 o 
  -2   1  12        1.31        0.42      0.98 o 
  -1   1  12        0.80        2.45      0.95 o 
   0   1  12       15.57       20.88      1.19 o 
   1   1  12        0.39        0.12      0.85 o 
   2   1  12        0.13       -0.68      1.35 o 
  -3   2  12       40.96       52.59      1.85 o 
  -2   2  12        0.02        0.19      0.99 o 
  -1   2  12        3.02        1.88      0.98 o 
   0   2  12        2.25        3.07      0.95 o 
   1   2  12        6.45        2.63      1.21 o 
   2   2  12       16.73       12.32      2.30 o 
  -2   3  12        5.13        7.10      1.53 o 
  -1   3  12       25.93       19.49      1.59 o 
   0   3  12        0.77        0.58      0.85 o 
   1   3  12        3.64        3.41      1.03 o 
  -2   4  12        0.44       -0.02      0.91 o 
  -1   4  12       24.44       19.90      1.60 o 
   0   4  12        0.28        0.74      0.67 o 
   1   4  12        2.75        2.80      0.87 o 
  -1   5  12        3.59        3.42      1.89 o 
   0   5  12       21.13       11.79      2.42 o 
                                                 
